# Supplementary material for: Detection of Intrinsically Resistant Candida in Mixed Samples by MALDI TOF-MS and a Modified Naïve Bayesian Classifier
Source: Molecules. 2021 Jul 24;26(15):4470. doi: 10.3390/molecules26154470 (PMC8348127; doi:10.3390/molecules26154470)
Supplement: Supplementary file 1 [file molecules-26-04470-s001.zip]

Archive with 7 entries (6 files):
- sup/
- sup/!sup A.xlsx
- sup/!sup B.xlsx
- sup/!sup C.xlsx
- sup/!sup D - Characteristic Peaks.xlsx
- sup/!sup E.R
- sup/!sup E.zip
