# Supplementary material for: Detection of Intrinsically Resistant Candida in Mixed Samples by MALDI TOF-MS and a Modified Naïve Bayesian Classifier
Source: Molecules. 2021 Jul 24;26(15):4470. doi: 10.3390/molecules26154470 (PMC8348127; doi:10.3390/molecules26154470)
Supplement: Supplementary file 1 [file molecules-26-04470-s001.zip › sup/!sup A.xlsx]

## Sheet: Sheet1
strain ID	species
F3162	Candida albicans
F3164	Candida albicans
F3166	Candida albicans
F3168	Candida albicans
F3170	Candida albicans
F3172	Candida albicans
F3174	Candida albicans
F3178	Candida albicans
F3180	Candida albicans
F3182	Candida albicans
F3548	Candida tropicalis
F3550	Candida tropicalis
F3552	Candida tropicalis
F3554	Candida tropicalis
F3556	Candida tropicalis
F3558	Candida tropicalis
F3576	Candida tropicalis
F3578	Candida tropicalis
F3580	Candida tropicalis
F3582	Candida tropicalis
F4518	Candida haemulonis
F4520	Candida haemulonis
F4522	Candida haemulonis
F4524	Candida haemulonis
F4526	Candida haemulonis
F4682	Candida parapsilosis
F4684	Candida parapsilosis
F4686	Candida parapsilosis
F4688	Candida parapsilosis
F4690	Candida parapsilosis
F4692	Candida parapsilosis
F4694	Candida parapsilosis
F4696	Candida parapsilosis
F4698	Candida parapsilosis
F4700	Candida parapsilosis
F4708	Candida orthopsilosis
F4710	Candida orthopsilosis
F4712	Candida orthopsilosis
F4714	Candida orthopsilosis
F4716	Candida orthopsilosis
F4738	Candida metapsilosis
F4742	Candida metapsilosis
F4744	Candida metapsilosis
F4746	Candida metapsilosis
F4748	Candida metapsilosis
F4754	Candida glabrata
F4756	Candida glabrata
F4758	Candida glabrata
F4760	Candida glabrata
F4762	Candida glabrata
IC366	Candida krusei
IC367	Candida krusei
IC368	Candida krusei
IC369	Candida krusei
IC370	Candida krusei
IC371	Candida krusei
IC372	Candida krusei
IC373	Candida krusei
IC374	Candida krusei
IC375	Candida krusei
F4588	Candida auris
F4590	Candida auris
