# Supplementary material for: Detection of Intrinsically Resistant Candida in Mixed Samples by MALDI TOF-MS and a Modified Naïve Bayesian Classifier
Source: Molecules. 2021 Jul 24;26(15):4470. doi: 10.3390/molecules26154470 (PMC8348127; doi:10.3390/molecules26154470)
Supplement: Supplementary file 1 [file molecules-26-04470-s001.zip › sup/!sup B.xlsx]

## Sheet: Sheet1
				Identification results of modified naïve Bayesian classifier with different thresholds
sample ID	species	proportion	Identification results of Bruker Biotyper	threshold36	threshold37	threshold38	threshold39	threshold40	threshold41	threshold42	threshold43	threshold44	threshold45	threshold46	threshold47
F4588:F3162	Candida auris:Candida albicans	1:1	Candida sp.	Candida auris	Candida auris	Candida auris	Candida auris	Candida auris	Candida auris	Candida auris	Candida auris	None	None	None	None
F4588:F3164	Candida auris:Candida albicans	1:1	Candida albicans	Candida auris	Candida auris	Candida auris	Candida auris	Candida auris	Candida auris	None	None	None	None	None	None
F4590:F3162	Candida auris:Candida albicans	1:1	not reliable identification	Candida auris	Candida auris	Candida auris	Candida auris	Candida auris	Candida auris	Candida auris	Candida auris	Candida auris	Candida auris	Candida auris	Candida auris
F4590:F3164	Candida auris:Candida albicans	1:1	Candida sp.	Candida auris	Candida auris	Candida auris	Candida auris	Candida auris	Candida auris	Candida auris	Candida auris	Candida auris	Candida auris	Candida auris	Candida auris
F4588:F3162	Candida auris:Candida albicans	1:10	Candida sp.	None	None	None	None	None	None	None	None	None	None	None	None
F4588:F3164	Candida auris:Candida albicans	1:10	Candida sp.	Candida krusei	Candida krusei	Candida krusei	Candida krusei	None	None	None	None	None	None	None	None
F4590:F3162	Candida auris:Candida albicans	1:10	Candida sp.	Candida krusei	Candida krusei	Candida krusei	Candida krusei	Candida krusei	Candida krusei	Candida krusei	Candida krusei	Candida krusei	None	None	None
F4590:F3164	Candida auris:Candida albicans	1:10	Candida albicans	Candida auris	Candida auris	Candida auris	Candida auris	Candida auris	Candida auris	None	None	None	None	None	None
F4588:F3548	Candida auris:Candida tropicalis	1:1	not reliable identification	Candida auris	Candida auris	Candida auris	Candida auris	Candida auris	Candida auris	None	None	None	None	None	None
F4588:F3550	Candida auris:Candida tropicalis	1:1	not reliable identification	Candida auris	Candida auris	Candida auris	Candida auris	Candida auris	Candida auris	Candida auris	Candida auris	Candida auris	Candida auris	Candida auris	None
F4590:F3548	Candida auris:Candida tropicalis	1:1	Candida sp.	Candida auris	Candida auris	Candida auris	Candida auris	Candida auris	Candida auris	Candida auris	Candida auris	Candida auris	Candida auris	Candida auris	Candida auris
F4590:F3550	Candida auris:Candida tropicalis	1:1	Candida sp.	Candida auris	Candida auris	Candida auris	Candida auris	Candida auris	Candida auris	Candida auris	Candida auris	Candida auris	Candida auris	Candida auris	Candida auris
F4588:F3548	Candida auris:Candida tropicalis	1:10	Candida tropicalis	Candida auris	Candida auris	Candida auris	Candida auris	Candida auris	Candida auris	Candida auris	Candida auris	Candida auris	None	None	None
F4588:F3550	Candida auris:Candida tropicalis	1:10	Candida tropicalis	Candida auris	Candida auris	Candida auris	Candida auris	Candida auris	Candida auris	Candida auris	None	None	None	None	None
F4590:F3548	Candida auris:Candida tropicalis	1:10	Candida tropicalis	Candida auris	Candida auris	Candida auris	Candida auris	Candida auris	Candida auris	None	None	None	None	None	None
F4590:F3550	Candida auris:Candida tropicalis	1:10	Candida tropicalis	None	None	None	None	None	None	None	None	None	None	None	None
F4588:F4754	Candida auris:Candida glabrata	1:1	Candida glabrata	Candida auris	Candida auris	Candida auris	Candida auris	Candida auris	Candida auris	Candida auris	Candida auris	None	None	None	None
F4588:F4756	Candida auris:Candida glabrata	1:1	Candida sp.	Candida auris	Candida auris	Candida auris	Candida auris	Candida auris	Candida auris	Candida auris	Candida auris	Candida auris	Candida auris	Candida auris	Candida auris
F4590:F4754	Candida auris:Candida glabrata	1:1	Candida sp.	Candida auris	Candida auris	Candida auris	Candida auris	Candida auris	Candida auris	Candida auris	Candida auris	Candida auris	Candida auris	Candida auris	Candida auris
F4590:F4756	Candida auris:Candida glabrata	1:1	Candida sp.	Candida auris	Candida auris	Candida auris	Candida auris	Candida auris	Candida auris	Candida auris	Candida auris	Candida auris	None	None	None
F4588:F4754	Candida auris:Candida glabrata	1:10	Candida glabrata	None	None	None	None	None	None	None	None	None	None	None	None
F4588:F4756	Candida auris:Candida glabrata	1:10	Candida glabrata	Candida auris	Candida auris	None	None	None	None	None	None	None	None	None	None
F4590:F4754	Candida auris:Candida glabrata	1:10	Candida sp.	Candida auris	Candida auris	None	None	None	None	None	None	None	None	None	None
F4590:F4756	Candida auris:Candida glabrata	1:10	Candida glabrata	Candida auris	Candida auris	Candida auris	Candida auris	None	None	None	None	None	None	None	None
F4588:F4682	Candida auris:Candida parapsilosis	1:1	Candida sp.	Candida auris	None	None	None	None	None	None	None	None	None	None	None
F4588:F4684	Candida auris:Candida parapsilosis	1:1	Candida sp.	Candida auris	Candida auris	Candida auris	Candida auris	Candida auris	Candida auris	Candida auris	Candida auris	Candida auris	Candida auris	Candida auris	None
F4590:F4682	Candida auris:Candida parapsilosis	1:1	Candida sp.	Candida auris	Candida auris	Candida auris	Candida auris	Candida auris	Candida auris	Candida auris	Candida auris	Candida auris	None	None	None
F4590:F4684	Candida auris:Candida parapsilosis	1:1	Candida sp.	Candida auris	Candida auris	Candida auris	Candida auris	Candida auris	Candida auris	Candida auris	Candida auris	Candida auris	Candida auris	Candida auris	Candida auris
F4588:F4682	Candida auris:Candida parapsilosis	1:10	Candida sp.	None	None	None	None	None	None	None	None	None	None	None	None
F4588:F4684	Candida auris:Candida parapsilosis	1:10	Candida sp.	None	None	None	None	None	None	None	None	None	None	None	None
F4590:F4682	Candida auris:Candida parapsilosis	1:10	Candida parapsilosis	None	None	None	None	None	None	None	None	None	None	None	None
F4590:F4684	Candida auris:Candida parapsilosis	1:10	Candida sp.	Candida krusei	Candida krusei	Candida krusei	Candida krusei	Candida krusei	Candida krusei	Candida krusei	Candida krusei	None	None	None	None
F4588:F4708	Candida auris:Candida orthopsilosis	1:1	Candida sp.	Candida auris	Candida auris	Candida auris	Candida auris	Candida auris	Candida auris	Candida auris	Candida auris	Candida auris	Candida auris	Candida auris	Candida auris
F4588:F4710	Candida auris:Candida orthopsilosis	1:1	Candida sp.	Candida auris	Candida auris	Candida auris	Candida auris	Candida auris	Candida auris	Candida auris	Candida auris	Candida auris	Candida auris	Candida auris	Candida auris
F4590:F4708	Candida auris:Candida orthopsilosis	1:1	not reliable identification	Candida auris	Candida auris	Candida auris	Candida auris	Candida auris	Candida auris	Candida auris	Candida auris	Candida auris	Candida auris	Candida auris	Candida auris
F4590:F4710	Candida auris:Candida orthopsilosis	1:1	not reliable identification	Candida auris	Candida auris	Candida auris	Candida auris	Candida auris	Candida auris	Candida auris	Candida auris	Candida auris	Candida auris	Candida auris	Candida auris
F4588:F4708	Candida auris:Candida orthopsilosis	1:10	Candida sp.	Candida krusei	Candida krusei	Candida krusei	Candida krusei	Candida krusei	Candida krusei	Candida krusei	Candida krusei	Candida krusei	Candida krusei	Candida krusei	None
F4588:F4710	Candida auris:Candida orthopsilosis	1:10	Candida sp.	Candida krusei	Candida krusei	Candida krusei	Candida krusei	Candida krusei	Candida krusei	Candida krusei	Candida krusei	Candida krusei	None	None	None
F4590:F4708	Candida auris:Candida orthopsilosis	1:10	Candida sp.	Candida krusei	Candida krusei	Candida krusei	Candida krusei	Candida krusei	Candida krusei	Candida krusei	Candida krusei	Candida krusei	Candida krusei	Candida krusei	None
F4590:F4710	Candida auris:Candida orthopsilosis	1:10	Candida sp.	Candida auris	Candida auris	Candida auris	Candida auris	Candida auris	Candida auris	Candida auris	None	None	None	None	None
F4588:F4738	Candida auris:Candida metapsilosis	1:1	Candida sp.	Candida auris	Candida auris	Candida auris	Candida auris	Candida auris	Candida auris	Candida auris	Candida auris	Candida auris	Candida auris	Candida auris	None
F4588:F4742	Candida auris:Candida metapsilosis	1:1	not reliable identification	Candida auris	Candida auris	Candida auris	Candida auris	Candida auris	Candida auris	Candida auris	Candida auris	None	None	None	None
F4590:F4738	Candida auris:Candida metapsilosis	1:1	Candida sp.	Candida auris	Candida auris	Candida auris	Candida auris	Candida auris	Candida auris	Candida auris	Candida auris	Candida auris	Candida auris	Candida auris	Candida auris
F4590:F4742	Candida auris:Candida metapsilosis	1:1	Candida sp.	Candida auris	Candida auris	Candida auris	Candida auris	Candida auris	Candida auris	Candida auris	Candida auris	Candida auris	Candida auris	Candida auris	Candida auris
F4588:F4738	Candida auris:Candida metapsilosis	1:10	not reliable identification	Candida auris	None	None	None	None	None	None	None	None	None	None	None
F4588:F4742	Candida auris:Candida metapsilosis	1:10	Candida sp.	Candida auris	Candida auris	None	None	None	None	None	None	None	None	None	None
F4590:F4738	Candida auris:Candida metapsilosis	1:10	not reliable identification	Candida auris	Candida auris	None	None	None	None	None	None	None	None	None	None
F4590:F4742	Candida auris:Candida metapsilosis	1:10	not reliable identification	Candida auris	Candida auris	Candida auris	Candida auris	Candida auris	Candida auris	Candida auris	Candida auris	Candida auris	None	None	None
F4588:F4518	Candida auris:Candida haemulonis	1:1	Candida sp.	Candida auris	Candida auris	Candida auris	Candida auris	Candida auris	Candida auris	Candida auris	Candida auris	Candida auris	Candida auris	Candida auris	Candida auris
F4588:F4520	Candida auris:Candida haemulonis	1:1	not reliable identification	Candida auris	Candida auris	Candida auris	Candida auris	Candida auris	Candida auris	Candida auris	Candida auris	Candida auris	Candida auris	Candida auris	Candida auris
F4590:F4518	Candida auris:Candida haemulonis	1:1	Candida sp.	Candida auris	Candida auris	Candida auris	Candida auris	Candida auris	Candida auris	Candida auris	Candida auris	Candida auris	Candida auris	Candida auris	None
F4590:F4520	Candida auris:Candida haemulonis	1:1	Candida sp.	Candida auris	Candida auris	Candida auris	Candida auris	Candida auris	Candida auris	Candida auris	Candida auris	Candida auris	Candida auris	Candida auris	Candida auris
F4588:F4518	Candida auris:Candida haemulonis	1:10	Candida sp.	Candida auris	Candida auris	Candida auris	Candida auris	None	None	None	None	None	None	None	None
F4588:F4520	Candida auris:Candida haemulonis	1:10	Candida sp.	None	None	None	None	None	None	None	None	None	None	None	None
F4590:F4518	Candida auris:Candida haemulonis	1:10	Candida sp.	Candida auris	Candida auris	Candida auris	Candida auris	Candida auris	Candida auris	Candida auris	None	None	None	None	None
F4590:F4520	Candida auris:Candida haemulonis	1:10	Candida sp.	Candida auris	Candida auris	Candida auris	Candida auris	Candida auris	None	None	None	None	None	None	None
IC375:F3162	Candida krusei:Candida albicans	1:1	Candida tropicalis	Candida krusei	Candida krusei	Candida krusei	Candida krusei	Candida krusei	Candida krusei	Candida krusei	Candida krusei	Candida krusei	Candida krusei	Candida krusei	Candida krusei
IC375:F3164	Candida krusei:Candida albicans	1:1	Candida sp.	Candida krusei	Candida krusei	Candida krusei	Candida krusei	Candida krusei	Candida krusei	Candida krusei	Candida krusei	Candida krusei	Candida krusei	Candida krusei	Candida krusei
IC367:F3162	Candida krusei:Candida albicans	1:1	Candida sp.	Candida krusei	Candida krusei	Candida krusei	Candida krusei	Candida krusei	Candida krusei	Candida krusei	Candida krusei	Candida krusei	Candida krusei	Candida krusei	None
IC367:F3164	Candida krusei:Candida albicans	1:1	Candida sp.	Candida krusei	Candida krusei	Candida krusei	Candida krusei	Candida krusei	Candida krusei	Candida krusei	Candida krusei	Candida krusei	Candida krusei	Candida krusei	Candida krusei
IC368:F3162	Candida krusei:Candida albicans	1:1	Candida tropicalis	Candida krusei	Candida krusei	Candida krusei	Candida krusei	Candida krusei	Candida krusei	Candida krusei	Candida krusei	Candida krusei	Candida krusei	Candida krusei	Candida krusei
IC368:F3164	Candida krusei:Candida albicans	1:1	Candida sp.	Candida krusei	Candida krusei	Candida krusei	Candida krusei	Candida krusei	Candida krusei	Candida krusei	Candida krusei	Candida krusei	Candida krusei	Candida krusei	Candida krusei
IC369:F3162	Candida krusei:Candida albicans	1:1	Candida sp.	Candida krusei	Candida krusei	Candida krusei	Candida krusei	Candida krusei	Candida krusei	Candida krusei	Candida krusei	None	None	None	None
IC369:F3164	Candida krusei:Candida albicans	1:1	Candida sp.	Candida krusei	Candida krusei	Candida krusei	Candida krusei	Candida krusei	Candida krusei	Candida krusei	Candida krusei	Candida krusei	Candida krusei	Candida krusei	Candida krusei
IC370:F3162	Candida krusei:Candida albicans	1:1	Candida sp.	Candida krusei	Candida krusei	Candida krusei	Candida krusei	Candida krusei	None	None	None	None	None	None	None
IC370:F3164	Candida krusei:Candida albicans	1:1	Candida sp.	Candida krusei	Candida krusei	Candida krusei	Candida krusei	Candida krusei	Candida krusei	Candida krusei	Candida krusei	Candida krusei	Candida krusei	Candida krusei	Candida krusei
IC375:F3162	Candida krusei:Candida albicans	1:10	Candida sp.	None	None	None	None	None	None	None	None	None	None	None	None
IC375:F3164	Candida krusei:Candida albicans	1:10	Candida albicans	None	None	None	None	None	None	None	None	None	None	None	None
IC367:F3162	Candida krusei:Candida albicans	1:10	Candida sp.	Candida auris	Candida auris	None	None	None	None	None	None	None	None	None	None
IC367:F3164	Candida krusei:Candida tropicalis	1:10	Candida albicans	Candida krusei	Candida krusei	Candida krusei	Candida krusei	Candida krusei	Candida krusei	Candida krusei	Candida krusei	Candida krusei	Candida krusei	Candida krusei	Candida krusei
IC368:F3162	Candida krusei:Candida albicans	1:10	Candida sp.	None	None	None	None	None	None	None	None	None	None	None	None
IC368:F3164	Candida krusei:Candida albicans	1:10	not reliable identification	Candida auris	Candida auris	Candida auris	Candida auris	None	None	None	None	None	None	None	None
IC369:F3162	Candida krusei:Candida albicans	1:10	Candida sp.	None	None	None	None	None	None	None	None	None	None	None	None
IC369:F3164	Candida krusei:Candida albicans	1:10	Candida albicans	Candida krusei	Candida krusei	Candida krusei	Candida krusei	Candida krusei	Candida krusei	Candida krusei	None	None	None	None	None
IC370:F3162	Candida krusei:Candida albicans	1:10	Candida tropicalis	Candida krusei	Candida krusei	Candida krusei	Candida krusei	Candida krusei	Candida krusei	Candida auris	Candida auris	None	None	None	None
IC370:F3164	Candida krusei:Candida albicans	1:10	Candida sp.	Candida krusei	Candida krusei	Candida krusei	Candida krusei	Candida krusei	Candida krusei	Candida krusei	Candida krusei	None	None	None	None
IC375:F3548	Candida krusei:Candida tropicalis	1:1	Candida krusei	Candida krusei	Candida krusei	Candida krusei	Candida krusei	Candida krusei	Candida krusei	Candida krusei	Candida krusei	Candida krusei	Candida krusei	Candida krusei	Candida krusei
IC375:F3550	Candida krusei:Candida tropicalis	1:1	Candida krusei	Candida krusei	Candida krusei	Candida krusei	Candida krusei	Candida krusei	Candida krusei	Candida krusei	Candida krusei	Candida krusei	Candida krusei	Candida krusei	Candida krusei
IC367:F3548	Candida krusei:Candida tropicalis	1:1	Candida sp.	Candida krusei	Candida krusei	Candida krusei	Candida krusei	Candida krusei	Candida krusei	Candida krusei	Candida krusei	Candida krusei	Candida krusei	None	None
IC367:F3550	Candida krusei:Candida tropicalis	1:1	Candida sp.	Candida krusei	Candida krusei	Candida krusei	Candida krusei	Candida krusei	Candida krusei	Candida krusei	Candida krusei	Candida krusei	Candida krusei	Candida krusei	Candida krusei
IC368:F3548	Candida krusei:Candida tropicalis	1:1	Candida sp.	Candida krusei	Candida krusei	Candida krusei	Candida krusei	Candida krusei	Candida krusei	Candida krusei	Candida krusei	Candida krusei	Candida krusei	Candida krusei	Candida krusei
IC368:F3550	Candida krusei:Candida tropicalis	1:1	Candida sp.	Candida krusei	Candida krusei	Candida krusei	Candida krusei	Candida krusei	Candida krusei	Candida krusei	Candida krusei	Candida krusei	Candida krusei	Candida krusei	Candida krusei
IC369:F3548	Candida krusei:Candida tropicalis	1:1	Candida sp.	Candida krusei	Candida krusei	Candida krusei	Candida krusei	Candida krusei	Candida krusei	Candida krusei	Candida krusei	Candida krusei	Candida krusei	Candida krusei	Candida krusei
IC369:F3550	Candida krusei:Candida tropicalis	1:1	Candida sp.	Candida krusei	Candida krusei	Candida krusei	Candida krusei	Candida krusei	Candida krusei	Candida krusei	Candida krusei	Candida krusei	Candida krusei	Candida krusei	Candida krusei
IC370:F3548	Candida krusei:Candida tropicalis	1:1	Candida sp.	Candida krusei	Candida krusei	Candida krusei	Candida krusei	Candida krusei	Candida krusei	Candida krusei	Candida krusei	Candida krusei	Candida krusei	Candida krusei	Candida krusei
IC370:F3550	Candida krusei:Candida tropicalis	1:1	Candida sp.	Candida krusei	Candida krusei	Candida krusei	Candida krusei	Candida krusei	Candida krusei	Candida krusei	Candida krusei	Candida krusei	Candida krusei	Candida krusei	Candida krusei
IC375:F3548	Candida krusei:Candida tropicalis	1:10	Candida tropicalis	Candida krusei	None	None	None	None	None	None	None	None	None	None	None
IC375:F3550	Candida krusei:Candida tropicalis	1:10	Candida tropicalis	Candida krusei	Candida krusei	Candida krusei	Candida krusei	Candida krusei	None	None	None	None	None	None	None
IC367:F3164	Candida krusei:Candida tropicalis	1:10	Candida albicans	Candida krusei	Candida krusei	Candida krusei	Candida krusei	Candida krusei	Candida krusei	Candida krusei	Candida krusei	Candida krusei	Candida krusei	Candida krusei	Candida krusei
IC367:F3548	Candida krusei:Candida tropicalis	1:10	Candida sp.	Candida krusei	Candida krusei	Candida krusei	Candida krusei	Candida krusei	None	None	None	None	None	None	None
IC368:F3550	Candida krusei:Candida tropicalis	1:10	Candida tropicalis	Candida krusei	Candida krusei	Candida krusei	Candida krusei	Candida krusei	Candida krusei	Candida krusei	Candida krusei	None	None	None	None
IC370:F3548	Candida krusei:Candida tropicalis	1:10	Candida sp.	Candida auris	Candida auris	Candida auris	Candida auris	Candida auris	Candida auris	Candida auris	None	None	None	None	None
IC370:F3550	Candida krusei:Candida tropicalis	1:10	Candida tropicalis	Candida krusei	Candida krusei	Candida krusei	Candida krusei	Candida krusei	Candida krusei	Candida krusei	Candida krusei	Candida krusei	Candida krusei	None	None
IC375:F4754	Candida krusei:Candida glabrata	1:1	Candida sp.	Candida krusei	Candida krusei	Candida krusei	Candida krusei	Candida krusei	Candida krusei	Candida krusei	Candida krusei	Candida krusei	Candida krusei	Candida krusei	None
IC375:F4756	Candida krusei:Candida glabrata	1:1	Candida glabrata	Candida krusei	Candida krusei	Candida krusei	Candida krusei	Candida krusei	Candida krusei	Candida krusei	Candida krusei	Candida krusei	Candida krusei	Candida krusei	Candida krusei
IC367:F4754	Candida krusei:Candida glabrata	1:1	Candida sp.	Candida krusei	Candida krusei	Candida krusei	Candida krusei	Candida krusei	Candida krusei	Candida krusei	Candida krusei	Candida krusei	Candida krusei	Candida krusei	Candida krusei
IC367:F4756	Candida krusei:Candida glabrata	1:1	Candida sp.	Candida krusei	Candida krusei	Candida krusei	Candida krusei	Candida krusei	Candida krusei	Candida krusei	Candida krusei	None	None	None	None
IC368:F4754	Candida krusei:Candida glabrata	1:1	Candida sp.	Candida krusei	Candida krusei	Candida krusei	Candida krusei	Candida krusei	Candida krusei	Candida krusei	Candida krusei	Candida krusei	Candida krusei	Candida krusei	Candida krusei
IC368:F4756	Candida krusei:Candida glabrata	1:1	Candida sp.	Candida krusei	Candida krusei	Candida krusei	Candida krusei	Candida krusei	Candida krusei	Candida krusei	Candida krusei	Candida krusei	Candida krusei	Candida krusei	None
IC369:F4754	Candida krusei:Candida glabrata	1:1	Candida sp.	Candida krusei	Candida krusei	Candida krusei	Candida krusei	Candida krusei	Candida krusei	Candida krusei	Candida krusei	Candida krusei	Candida krusei	Candida krusei	Candida krusei
IC369:F4756	Candida krusei:Candida glabrata	1:1	Candida sp.	Candida krusei	Candida krusei	Candida krusei	Candida krusei	Candida krusei	Candida krusei	Candida krusei	Candida krusei	Candida krusei	Candida krusei	None	None
IC370:F4754	Candida krusei:Candida glabrata	1:1	Candida sp.	Candida krusei	Candida krusei	Candida krusei	Candida krusei	Candida krusei	Candida krusei	Candida krusei	Candida krusei	Candida krusei	Candida krusei	Candida krusei	Candida krusei
IC370:F4756	Candida krusei:Candida glabrata	1:1	Candida sp.	Candida krusei	Candida krusei	Candida krusei	Candida krusei	Candida krusei	Candida krusei	Candida krusei	None	None	None	None	None
IC375:F4754	Candida krusei:Candida glabrata	1:10	Candida glabrata	None	None	None	None	None	None	None	None	None	None	None	None
IC375:F4756	Candida krusei:Candida glabrata	1:10	Candida glabrata	Candida krusei	None	None	None	None	None	None	None	None	None	None	None
IC367:F4754	Candida krusei:Candida glabrata	1:10	Candida glabrata	Candida auris	Candida auris	None	None	None	None	None	None	None	None	None	None
IC367:F4756	Candida krusei:Candida glabrata	1:10	Candida glabrata	Candida krusei	Candida krusei	Candida krusei	Candida krusei	None	None	None	None	None	None	None	None
IC368:F4754	Candida krusei:Candida glabrata	1:10	Candida sp.	Candida krusei	Candida krusei	None	None	None	None	None	None	None	None	None	None
IC368:F4756	Candida krusei:Candida glabrata	1:10	Candida sp.	Candida krusei	Candida krusei	Candida krusei	Candida krusei	Candida krusei	Candida krusei	None	None	None	None	None	None
IC369:F4754	Candida krusei:Candida glabrata	1:10	Candida glabrata	Candida auris	Candida auris	Candida auris	Candida auris	Candida auris	Candida auris	None	None	None	None	None	None
IC369:F4756	Candida krusei:Candida glabrata	1:10	Candida sp.	Candida krusei	Candida krusei	None	None	None	None	None	None	None	None	None	None
IC370:F4754	Candida krusei:Candida glabrata	1:10	Candida sp.	None	None	None	None	None	None	None	None	None	None	None	None
IC370:F4756	Candida krusei:Candida glabrata	1:10	Candida glabrata	Candida krusei	Candida krusei	Candida krusei	Candida krusei	Candida krusei	Candida krusei	Candida krusei	Candida krusei	Candida krusei	Candida krusei	Candida krusei	Candida krusei
IC375:F4682	Candida krusei:Candida parapsilosis	1:1	Candida parapsilosis	Candida krusei	Candida krusei	Candida krusei	Candida krusei	Candida krusei	Candida krusei	Candida krusei	Candida krusei	Candida krusei	Candida krusei	Candida krusei	Candida krusei
IC375:F4684	Candida krusei:Candida parapsilosis	1:1	Candida sp.	Candida krusei	Candida krusei	Candida krusei	Candida krusei	Candida krusei	Candida krusei	Candida krusei	Candida krusei	Candida krusei	Candida krusei	Candida krusei	Candida krusei
IC367:F4682	Candida krusei:Candida parapsilosis	1:1	Candida sp.	Candida krusei	Candida krusei	Candida krusei	Candida krusei	Candida krusei	Candida krusei	Candida krusei	Candida krusei	Candida krusei	Candida krusei	Candida krusei	Candida krusei
IC367:F4684	Candida krusei:Candida parapsilosis	1:1	Candida sp.	Candida krusei	Candida krusei	Candida krusei	Candida krusei	Candida krusei	Candida krusei	Candida krusei	Candida krusei	Candida krusei	Candida krusei	Candida krusei	Candida krusei
IC368:F4682	Candida krusei:Candida parapsilosis	1:1	Candida sp.	Candida krusei	Candida krusei	Candida krusei	Candida krusei	Candida krusei	Candida krusei	Candida krusei	Candida krusei	Candida krusei	Candida krusei	Candida krusei	Candida krusei
IC368:F4684	Candida krusei:Candida parapsilosis	1:1	Candida sp.	Candida krusei	Candida krusei	Candida krusei	Candida krusei	Candida krusei	Candida krusei	Candida krusei	Candida krusei	Candida krusei	Candida krusei	Candida krusei	Candida krusei
IC369:F4682	Candida krusei:Candida parapsilosis	1:1	Candida sp.	Candida krusei	Candida krusei	Candida krusei	Candida krusei	Candida krusei	Candida krusei	Candida krusei	Candida krusei	Candida krusei	Candida krusei	Candida krusei	Candida krusei
IC369:F4684	Candida krusei:Candida parapsilosis	1:1	Candida sp.	Candida krusei	Candida krusei	Candida krusei	Candida krusei	Candida krusei	Candida krusei	Candida krusei	Candida krusei	Candida krusei	Candida krusei	Candida krusei	Candida krusei
IC370:F4682	Candida krusei:Candida parapsilosis	1:1	Candida sp.	Candida krusei	Candida krusei	Candida krusei	Candida krusei	Candida krusei	Candida krusei	Candida krusei	None	None	None	None	None
IC370:F4684	Candida krusei:Candida parapsilosis	1:1	Candida sp.	Candida krusei	Candida krusei	Candida krusei	Candida krusei	Candida krusei	Candida krusei	Candida krusei	Candida krusei	Candida krusei	Candida krusei	Candida krusei	Candida krusei
IC375:F4682	Candida krusei:Candida parapsilosis	1:10	Candida parapsilosis	Candida krusei	Candida krusei	None	None	None	None	None	None	None	None	None	None
IC375:F4684	Candida krusei:Candida parapsilosis	1:10	Candida sp.	Candida krusei	Candida krusei	Candida krusei	Candida krusei	None	None	None	None	None	None	None	None
IC367:F3550	Candida krusei:Candida parapsilosis	1:10	Candida tropicalis	Candida krusei	Candida krusei	None	None	None	None	None	None	None	None	None	None
IC367:F4682	Candida krusei:Candida parapsilosis	1:10	Candida parapsilosis	Candida krusei	Candida krusei	None	None	None	None	None	None	None	None	None	None
IC368:F4682	Candida krusei:Candida parapsilosis	1:10	Candida sp.	None	None	None	None	None	None	None	None	None	None	None	None
IC368:F4684	Candida krusei:Candida parapsilosis	1:10	Candida sp.	Candida krusei	Candida krusei	Candida krusei	Candida krusei	None	None	None	None	None	None	None	None
IC369:F4682	Candida krusei:Candida parapsilosis	1:10	Candida sp.	Candida krusei	Candida krusei	Candida krusei	Candida krusei	Candida krusei	Candida krusei	Candida krusei	None	None	None	None	None
IC369:F4684	Candida krusei:Candida parapsilosis	1:10	Candida sp.	Candida krusei	Candida krusei	Candida krusei	Candida krusei	Candida krusei	Candida krusei	Candida krusei	Candida krusei	None	None	None	None
IC370:F4682	Candida krusei:Candida parapsilosis	1:10	Candida sp.	None	None	None	None	None	None	None	None	None	None	None	None
IC370:F4684	Candida krusei:Candida parapsilosis	1:10	Candida sp.	Candida krusei	None	None	None	None	None	None	None	None	None	None	None
IC375:F4708	Candida krusei:Candida orthopsilosis	1:1	Candida krusei	Candida krusei	Candida krusei	Candida krusei	Candida krusei	Candida krusei	Candida krusei	Candida krusei	Candida krusei	Candida krusei	Candida krusei	Candida krusei	Candida krusei
IC375:F4710	Candida krusei:Candida orthopsilosis	1:1	Candida sp.	Candida krusei	Candida krusei	Candida krusei	Candida krusei	Candida krusei	Candida krusei	Candida krusei	Candida krusei	Candida krusei	Candida krusei	Candida krusei	Candida krusei
IC367:F4708	Candida krusei:Candida orthopsilosis	1:1	Candida sp.	Candida krusei	Candida krusei	Candida krusei	Candida krusei	Candida krusei	Candida krusei	Candida krusei	Candida krusei	Candida krusei	Candida krusei	Candida krusei	Candida krusei
IC367:F4710	Candida krusei:Candida orthopsilosis	1:1	Candida sp.	Candida krusei	Candida krusei	Candida krusei	Candida krusei	Candida krusei	Candida krusei	Candida krusei	Candida krusei	Candida krusei	Candida krusei	Candida krusei	Candida krusei
IC368:F4708	Candida krusei:Candida orthopsilosis	1:1	Candida sp.	Candida krusei	Candida krusei	Candida krusei	Candida krusei	Candida krusei	Candida krusei	Candida krusei	Candida krusei	Candida krusei	Candida krusei	Candida krusei	Candida krusei
IC368:F4710	Candida krusei:Candida orthopsilosis	1:1	Candida sp.	Candida krusei	Candida krusei	Candida krusei	Candida krusei	Candida krusei	Candida krusei	Candida krusei	Candida krusei	Candida krusei	Candida krusei	Candida krusei	Candida krusei
IC369:F4708	Candida krusei:Candida orthopsilosis	1:1	Candida sp.	Candida krusei	Candida krusei	Candida krusei	Candida krusei	Candida krusei	Candida krusei	Candida krusei	Candida krusei	Candida krusei	Candida krusei	Candida krusei	Candida krusei
IC369:F4710	Candida krusei:Candida orthopsilosis	1:1	Candida sp.	Candida krusei	Candida krusei	Candida krusei	Candida krusei	Candida krusei	Candida krusei	Candida krusei	Candida krusei	Candida krusei	Candida krusei	Candida krusei	Candida krusei
IC370:F4708	Candida krusei:Candida orthopsilosis	1:1	Candida sp.	Candida krusei	Candida krusei	Candida krusei	Candida krusei	Candida krusei	Candida krusei	Candida krusei	Candida krusei	Candida krusei	Candida krusei	Candida krusei	Candida krusei
IC370:F4710	Candida krusei:Candida orthopsilosis	1:1	not reliable identification	Candida krusei	Candida krusei	Candida krusei	Candida krusei	Candida krusei	Candida krusei	None	None	None	None	None	None
IC375:F4708	Candida krusei:Candida orthopsilosis	1:10	Candida sp.	Candida krusei	Candida krusei	Candida krusei	Candida krusei	Candida krusei	Candida krusei	Candida krusei	Candida krusei	Candida krusei	Candida krusei	Candida krusei	Candida krusei
IC375:F4710	Candida krusei:Candida orthopsilosis	1:10	Candida sp.	Candida krusei	Candida krusei	Candida krusei	Candida krusei	None	None	None	None	None	None	None	None
IC367:F4684	Candida krusei:Candida orthopsilosis	1:10	Candida sp.	Candida krusei	Candida krusei	Candida krusei	Candida krusei	Candida krusei	Candida krusei	None	None	None	None	None	None
IC367:F4710	Candida krusei:Candida orthopsilosis	1:10	not reliable identification	Candida krusei	Candida krusei	Candida krusei	Candida krusei	Candida krusei	Candida krusei	Candida krusei	Candida krusei	Candida krusei	Candida krusei	Candida krusei	None
IC368:F4710	Candida krusei:Candida orthopsilosis	1:10	not reliable identification	Candida krusei	Candida krusei	None	None	None	None	None	None	None	None	None	None
IC369:F4708	Candida krusei:Candida orthopsilosis	1:10	not reliable identification	Candida krusei	Candida krusei	Candida krusei	Candida krusei	Candida krusei	Candida krusei	Candida krusei	Candida krusei	Candida krusei	Candida krusei	None	None
IC369:F4710	Candida krusei:Candida orthopsilosis	1:10	not reliable identification	Candida krusei	Candida krusei	Candida krusei	Candida krusei	Candida krusei	Candida krusei	Candida krusei	Candida krusei	None	None	None	None
IC370:F4708	Candida krusei:Candida orthopsilosis	1:10	Candida sp.	Candida auris	Candida auris	Candida auris	Candida auris	Candida auris	Candida auris	Candida auris	Candida auris	None	None	None	None
IC370:F4710	Candida krusei:Candida orthopsilosis	1:10	not reliable identification	Candida krusei	Candida krusei	Candida krusei	Candida krusei	Candida krusei	Candida krusei	Candida krusei	Candida krusei	Candida krusei	None	None	None
IC375:F4738	Candida krusei:Candida metapsilosis	1:1	Candida sp.	Candida krusei	Candida krusei	Candida krusei	Candida krusei	Candida krusei	Candida krusei	Candida krusei	Candida krusei	Candida krusei	Candida krusei	Candida krusei	Candida krusei
IC375:F4742	Candida krusei:Candida metapsilosis	1:1	Candida sp.	Candida krusei	Candida krusei	Candida krusei	Candida krusei	Candida krusei	Candida krusei	Candida krusei	Candida krusei	Candida krusei	Candida krusei	Candida krusei	Candida krusei
IC367:F4738	Candida krusei:Candida metapsilosis	1:1	Candida krusei	Candida krusei	Candida krusei	Candida krusei	Candida krusei	Candida krusei	Candida krusei	Candida krusei	Candida krusei	Candida krusei	Candida krusei	Candida krusei	Candida krusei
IC367:F4742	Candida krusei:Candida metapsilosis	1:1	Candida krusei	Candida krusei	Candida krusei	Candida krusei	Candida krusei	Candida krusei	Candida krusei	Candida krusei	Candida krusei	Candida krusei	Candida krusei	Candida krusei	Candida krusei
IC368:F4738	Candida krusei:Candida metapsilosis	1:1	Candida sp.	Candida krusei	Candida krusei	Candida krusei	Candida krusei	Candida krusei	Candida krusei	Candida krusei	Candida krusei	Candida krusei	Candida krusei	Candida krusei	Candida krusei
IC368:F4742	Candida krusei:Candida metapsilosis	1:1	Candida sp.	Candida krusei	Candida krusei	Candida krusei	Candida krusei	Candida krusei	Candida krusei	Candida krusei	Candida krusei	Candida krusei	Candida krusei	Candida krusei	Candida krusei
IC369:F4738	Candida krusei:Candida metapsilosis	1:1	Candida sp.	Candida krusei	Candida krusei	Candida krusei	Candida krusei	Candida krusei	Candida krusei	Candida krusei	Candida krusei	Candida krusei	Candida krusei	Candida krusei	Candida krusei
IC369:F4742	Candida krusei:Candida metapsilosis	1:1	Candida sp.	Candida krusei	Candida krusei	Candida krusei	Candida krusei	Candida krusei	Candida krusei	Candida krusei	Candida krusei	Candida krusei	Candida krusei	None	None
IC370:F4738	Candida krusei:Candida metapsilosis	1:1	Candida sp.	Candida krusei	Candida krusei	Candida krusei	Candida krusei	Candida krusei	Candida krusei	Candida krusei	Candida krusei	Candida krusei	Candida krusei	None	None
IC370:F4742	Candida krusei:Candida metapsilosis	1:1	Candida sp.	Candida krusei	Candida krusei	Candida krusei	Candida krusei	Candida krusei	Candida krusei	Candida krusei	Candida krusei	Candida krusei	Candida krusei	Candida krusei	None
IC375:F4738	Candida krusei:Candida metapsilosis	1:10	not reliable identification	Candida krusei	Candida krusei	None	None	None	None	None	None	None	None	None	None
IC375:F4742	Candida krusei:Candida metapsilosis	1:10	Candida sp.	Candida krusei	Candida krusei	Candida krusei	Candida krusei	None	None	None	None	None	None	None	None
IC367:F4738	Candida krusei:Candida metapsilosis	1:10	Candida sp.	Candida krusei	Candida krusei	Candida krusei	Candida krusei	Candida krusei	Candida krusei	Candida krusei	Candida krusei	Candida krusei	Candida krusei	Candida krusei	None
IC367:F4742	Candida krusei:Candida metapsilosis	1:10	Candida sp.	Candida krusei	Candida krusei	Candida krusei	Candida krusei	Candida krusei	Candida krusei	Candida krusei	Candida krusei	Candida krusei	Candida krusei	Candida krusei	Candida krusei
IC368:F4738	Candida krusei:Candida metapsilosis	1:10	not reliable identification	Candida krusei	Candida krusei	Candida krusei	Candida krusei	Candida krusei	Candida krusei	Candida krusei	Candida krusei	None	None	None	None
IC368:F4742	Candida krusei:Candida metapsilosis	1:10	not reliable identification	Candida auris	Candida auris	Candida auris	Candida auris	Candida auris	Candida auris	Candida auris	Candida auris	Candida auris	Candida auris	Candida auris	None
IC369:F4738	Candida krusei:Candida metapsilosis	1:10	not reliable identification	Candida krusei	Candida krusei	Candida krusei	Candida krusei	Candida krusei	Candida krusei	Candida krusei	Candida krusei	Candida krusei	Candida krusei	None	None
IC369:F4742	Candida krusei:Candida metapsilosis	1:10	not reliable identification	Candida krusei	None	None	None	None	None	None	None	None	None	None	None
IC370:F4738	Candida krusei:Candida metapsilosis	1:10	not reliable identification	Candida krusei	Candida krusei	None	None	None	None	None	None	None	None	None	None
IC370:F4742	Candida krusei:Candida metapsilosis	1:10	Candida sp.	Candida krusei	Candida krusei	Candida krusei	Candida krusei	Candida krusei	Candida krusei	Candida krusei	Candida krusei	Candida krusei	Candida krusei	None	None
IC375:F4518	Candida krusei:Candida haemulonis	1:1	Candida sp.	Candida krusei	Candida krusei	Candida krusei	Candida krusei	Candida krusei	Candida krusei	Candida krusei	Candida krusei	Candida krusei	Candida krusei	Candida krusei	Candida krusei
IC375:F4520	Candida krusei:Candida haemulonis	1:1	Candida krusei	Candida krusei	Candida krusei	Candida krusei	Candida krusei	Candida krusei	Candida krusei	Candida krusei	Candida krusei	Candida krusei	Candida krusei	Candida krusei	Candida krusei
IC367:F4518	Candida krusei:Candida haemulonis	1:1	Candida krusei	Candida krusei	Candida krusei	Candida krusei	Candida krusei	Candida krusei	Candida krusei	Candida krusei	Candida krusei	Candida krusei	Candida krusei	Candida krusei	Candida krusei
IC367:F4520	Candida krusei:Candida haemulonis	1:1	Candida krusei	Candida krusei	Candida krusei	Candida krusei	Candida krusei	Candida krusei	Candida krusei	Candida krusei	Candida krusei	Candida krusei	Candida krusei	Candida krusei	Candida krusei
IC368:F4518	Candida krusei:Candida haemulonis	1:1	Candida krusei	Candida krusei	Candida krusei	Candida krusei	Candida krusei	Candida krusei	Candida krusei	Candida krusei	Candida krusei	Candida krusei	Candida krusei	Candida krusei	Candida krusei
IC368:F4520	Candida krusei:Candida haemulonis	1:1	Candida krusei	Candida krusei	Candida krusei	Candida krusei	Candida krusei	Candida krusei	Candida krusei	Candida krusei	Candida krusei	Candida krusei	Candida krusei	Candida krusei	None
IC369:F4518	Candida krusei:Candida haemulonis	1:1	Candida sp.	Candida krusei	Candida krusei	Candida krusei	Candida krusei	Candida krusei	Candida krusei	Candida krusei	Candida krusei	Candida krusei	Candida krusei	Candida krusei	None
IC369:F4520	Candida krusei:Candida haemulonis	1:1	Candida sp.	Candida krusei	Candida krusei	Candida krusei	Candida krusei	Candida krusei	Candida krusei	Candida krusei	Candida krusei	Candida krusei	Candida krusei	Candida krusei	Candida krusei
IC370:F4518	Candida krusei:Candida haemulonis	1:1	Candida sp.	Candida krusei	Candida krusei	Candida krusei	Candida krusei	Candida krusei	Candida krusei	Candida krusei	Candida krusei	Candida krusei	Candida krusei	Candida krusei	Candida krusei
IC370:F4520	Candida krusei:Candida haemulonis	1:1	Candida sp.	Candida krusei	Candida krusei	Candida krusei	Candida krusei	Candida krusei	Candida krusei	Candida krusei	Candida krusei	Candida krusei	Candida krusei	Candida krusei	Candida krusei
IC375:F4518	Candida krusei:Candida haemulonis	1:10	Candida sp.	Candida krusei	Candida krusei	Candida krusei	Candida krusei	Candida krusei	Candida krusei	Candida krusei	Candida krusei	Candida krusei	None	None	None
IC375:F4520	Candida krusei:Candida haemulonis	1:10	Candida sp.	Candida krusei	Candida krusei	Candida krusei	Candida krusei	Candida krusei	Candida krusei	Candida krusei	Candida krusei	None	None	None	None
IC367:F4520	Candida krusei:Candida haemulonis	1:10	Candida sp.	Candida krusei	Candida krusei	Candida krusei	Candida krusei	Candida krusei	Candida krusei	Candida krusei	Candida krusei	Candida krusei	Candida krusei	Candida krusei	Candida krusei
IC368:F4520	Candida krusei:Candida haemulonis	1:10	Candida sp.	Candida krusei	Candida krusei	None	None	None	None	None	None	None	None	None	None
IC369:F4518	Candida krusei:Candida haemulonis	1:10	Candida sp.	Candida krusei	Candida krusei	Candida krusei	Candida krusei	None	None	None	None	None	None	None	None
IC369:F4520	Candida krusei:Candida haemulonis	1:10	Candida sp.	Candida krusei	Candida krusei	None	None	None	None	None	None	None	None	None	None
IC370:F4518	Candida krusei:Candida haemulonis	1:10	Candida sp.	Candida krusei	Candida krusei	Candida krusei	Candida krusei	Candida krusei	Candida krusei	None	None	None	None	None	None
IC370:F4520	Candida krusei:Candida haemulonis	1:10	Candida sp.	Candida krusei	Candida krusei	Candida krusei	Candida krusei	Candida krusei	Candida krusei	None	None	None	None	None	None
F3166：F3548	Candida albicans:Candida tropicalis	1:1	Candida albicans	None	None	None	None	None	None	None	None	None	None	None	None
F3166：F3550	Candida albicans:Candida tropicalis	1:1	Candida albicans	None	None	None	None	None	None	None	None	None	None	None	None
F3166：F4518	Candida albicans:Candida haemulonis	1:1	Candida sp.	Candida auris	Candida auris	Candida auris	Candida auris	Candida auris	Candida auris	Candida auris	None	None	None	None	None
F3166：F4520	Candida albicans:Candida haemulonis	1:1	Candida albicans	Candida auris	Candida auris	Candida auris	Candida auris	Candida auris	Candida auris	None	None	None	None	None	None
F3166：F4686	Candida albicans:Candida parapsilosis	1:1	Candida parapsilosis	Candida krusei	Candida krusei	None	None	None	None	None	None	None	None	None	None
F3166：F4684	Candida albicans:Candida parapsilosis	1:1	Candida sp.	None	None	None	None	None	None	None	None	None	None	None	None
F3166：F4714	Candida albicans:Candida orthopsilosis	1:1	Candida sp.	Candida auris	Candida auris	None	None	None	None	None	None	None	None	None	None
F3166：F4710	Candida albicans:Candida orthopsilosis	1:1	Candida albicans	Candida auris	None	None	None	None	None	None	None	None	None	None	None
F3166：F4754	Candida albicans:Candida glabrata	1:1	Candida albicans	Candida krusei	Candida krusei	Candida krusei	Candida krusei	Candida krusei	Candida krusei	Candida krusei	Candida krusei	None	None	None	None
F3166：F4756	Candida albicans:Candida glabrata	1:1	Candida albicans	Candida krusei	Candida krusei	Candida krusei	Candida krusei	Candida krusei	None	None	None	None	None	None	None
F3548：F4518	Candida tropicalis:Candida haemulonis	1:1	Candida sp.	Candida krusei	Candida krusei	None	None	None	None	None	None	None	None	None	None
F3548：F4520	Candida tropicalis:Candida haemulonis	1:1	Candida sp.	Candida auris	Candida auris	Candida auris	Candida auris	Candida auris	None	None	None	None	None	None	None
F3548：F4686	Candida tropicalis:Candida parapsilosis	1:1	Candida parapsilosis	None	None	None	None	None	None	None	None	None	None	None	None
F3548：F4684	Candida tropicalis:Candida parapsilosis	1:1	Candida sp.	None	None	None	None	None	None	None	None	None	None	None	None
F3548：F4714	Candida tropicalis:Candida orthopsilosis	1:1	not reliable identification	None	None	None	None	None	None	None	None	None	None	None	None
F3548：F4710	Candida tropicalis:Candida orthopsilosis	1:1	Candida sp.	None	None	None	None	None	None	None	None	None	None	None	None
F3548：F4754	Candida tropicalis:Candida glabrata	1:1	Candida sp.	None	None	None	None	None	None	None	None	None	None	None	None
F3548：F4756	Candida tropicalis:Candida glabrata	1:1	Candida glabrata	None	None	None	None	None	None	None	None	None	None	None	None
F4518：F4686	Candida haemulonis:Candida parapsilosis	1:1	Candida sp.	Candida auris	None	None	None	None	None	None	None	None	None	None	None
F4518：F4684	Candida haemulonis:Candida parapsilosis	1:1	Candida sp.	Candida auris	Candida auris	Candida auris	Candida auris	Candida auris	Candida auris	Candida auris	None	None	None	None	None
F4518：F4714	Candida haemulonis:Candida orthopsilosis	1:1	not reliable identification	Candida krusei	Candida krusei	Candida krusei	Candida krusei	None	None	None	None	None	None	None	None
F4518：F4710	Candida haemulonis:Candida orthopsilosis	1:1	not reliable identification	Candida auris	Candida auris	Candida auris	Candida auris	Candida auris	Candida auris	Candida auris	Candida auris	Candida auris	Candida auris	Candida auris	Candida auris
F4518：F4754	Candida haemulonis:Candida glabrata	1:1	Candida sp.	Candida auris	Candida auris	Candida auris	Candida auris	Candida auris	Candida auris	Candida auris	Candida auris	Candida auris	None	None	None
F4518：F4756	Candida haemulonis:Candida glabrata	1:1	Candida sp.	Candida krusei	Candida krusei	Candida krusei	Candida krusei	Candida krusei	Candida krusei	Candida krusei	None	None	None	None	None
F4686：F4714	Candida parapsilosis:Candida orthopsilosis	1:1	Candida parapsilosis	Candida krusei	Candida krusei	Candida krusei	Candida krusei	None	None	None	None	None	None	None	None
F4686：F4710	Candida parapsilosis:Candida orthopsilosis	1:1	Candida parapsilosis	None	None	None	None	None	None	None	None	None	None	None	None
F4686：F4754	Candida parapsilosis:Candida glabrata	1:1	Candida parapsilosis	Candida krusei	Candida krusei	None	None	None	None	None	None	None	None	None	None
F4686：F4756	Candida parapsilosis:Candida glabrata	1:1	Candida sp.	Candida krusei	Candida krusei	None	None	None	None	None	None	None	None	None	None
F4714：F4754	Candida orthopsilosis:Candida glabrata	1:1	Candida sp.	Candida krusei	Candida krusei	Candida krusei	Candida krusei	None	None	None	None	None	None	None	None
F4714：F4756	Candida orthopsilosis:Candida glabrata	1:1	Candida sp.	Candida krusei	Candida krusei	Candida krusei	Candida krusei	None	None	None	None	None	None	None	None
F3162	Candida albicans	1	Candida tropicalis	None	None	None	None	None	None	None	None	None	None	None	None
F3164	Candida albicans	1	Candida albicans	None	None	None	None	None	None	None	None	None	None	None	None
F3166	Candida albicans	1	Candida albicans	None	None	None	None	None	None	None	None	None	None	None	None
F3168	Candida albicans	1	Candida albicans	None	None	None	None	None	None	None	None	None	None	None	None
F3170	Candida albicans	1	Candida albicans	None	None	None	None	None	None	None	None	None	None	None	None
F3172	Candida albicans	1	Candida albicans	None	None	None	None	None	None	None	None	None	None	None	None
F3174	Candida albicans	1	Candida albicans	None	None	None	None	None	None	None	None	None	None	None	None
F3178	Candida albicans	1	Candida albicans	None	None	None	None	None	None	None	None	None	None	None	None
F3180	Candida albicans	1	Candida albicans	Candida krusei	None	None	None	None	None	None	None	None	None	None	None
F3182	Candida albicans	1	Candida albicans	Candida krusei	Candida krusei	Candida krusei	Candida krusei	None	None	None	None	None	None	None	None
F3548	Candida tropicalis	1	Candida tropicalis	Candida auris	Candida auris	Candida auris	Candida auris	None	None	None	None	None	None	None	None
F3550	Candida tropicalis	1	Candida tropicalis	Candida auris	Candida auris	None	None	None	None	None	None	None	None	None	None
F3552	Candida tropicalis	1	Candida tropicalis	Candida auris	Candida auris	Candida auris	Candida auris	None	None	None	None	None	None	None	None
F3554	Candida tropicalis	1	Candida tropicalis	Candida auris	Candida auris	Candida auris	Candida auris	None	None	None	None	None	None	None	None
F3556	Candida tropicalis	1	Candida tropicalis	None	None	None	None	None	None	None	None	None	None	None	None
F3558	Candida tropicalis	1	Candida tropicalis	None	None	None	None	None	None	None	None	None	None	None	None
F3576	Candida tropicalis	1	Candida tropicalis	None	None	None	None	None	None	None	None	None	None	None	None
F3578	Candida tropicalis	1	Candida tropicalis	None	None	None	None	None	None	None	None	None	None	None	None
F3580	Candida tropicalis	1	Candida tropicalis	None	None	None	None	None	None	None	None	None	None	None	None
F3582	Candida tropicalis	1	Candida tropicalis	None	None	None	None	None	None	None	None	None	None	None	None
F4518	Candida haemulonis	1	Candida haemulonis	Candida auris	Candida auris	Candida auris	Candida auris	Candida auris	Candida auris	Candida auris	None	None	None	None	None
F4520	Candida haemulonis	1	Candida haemulonis	Candida krusei	Candida krusei	Candida krusei	Candida krusei	None	None	None	None	None	None	None	None
F4522	Candida haemulonis	1	Candida haemulonis	Candida krusei	Candida krusei	None	None	None	None	None	None	None	None	None	None
F4524	Candida haemulonis	1	Candida haemulonis	Candida krusei	Candida krusei	Candida krusei	Candida krusei	Candida krusei	Candida krusei	Candida krusei	Candida krusei	Candida krusei	Candida krusei	None	None
F4526	Candida haemulonis	1	Candida haemulonis	Candida krusei	Candida krusei	Candida krusei	Candida krusei	Candida krusei	Candida krusei	None	None	None	None	None	None
F4682	Candida parapsilosis	1	Candida parapsilosis	None	None	None	None	None	None	None	None	None	None	None	None
F4684	Candida parapsilosis	1	Candida parapsilosis	None	None	None	None	None	None	None	None	None	None	None	None
F4686	Candida parapsilosis	1	Candida parapsilosis	None	None	None	None	None	None	None	None	None	None	None	None
F4688	Candida parapsilosis	1	Candida parapsilosis	None	None	None	None	None	None	None	None	None	None	None	None
F4690	Candida parapsilosis	1	Candida parapsilosis	Candida krusei	None	None	None	None	None	None	None	None	None	None	None
F4692	Candida parapsilosis	1	Candida parapsilosis	Candida auris	Candida auris	Candida auris	Candida auris	None	None	None	None	None	None	None	None
F4694	Candida parapsilosis	1	Candida parapsilosis	Candida auris	Candida auris	None	None	None	None	None	None	None	None	None	None
F4696	Candida parapsilosis	1	Candida parapsilosis	None	None	None	None	None	None	None	None	None	None	None	None
F4698	Candida parapsilosis	1	Candida parapsilosis	None	None	None	None	None	None	None	None	None	None	None	None
F4700	Candida parapsilosis	1	Candida parapsilosis	None	None	None	None	None	None	None	None	None	None	None	None
F4708	Candida orthopsilosis	1	Candida orthopsilosis	Candida krusei	Candida krusei	Candida krusei	Candida krusei	Candida krusei	None	None	None	None	None	None	None
F4710	Candida orthopsilosis	1	Candida orthopsilosis	Candida auris	Candida auris	Candida auris	Candida auris	None	None	None	None	None	None	None	None
F4712	Candida orthopsilosis	1	Candida orthopsilosis	Candida krusei	Candida krusei	Candida krusei	Candida krusei	Candida krusei	Candida krusei	Candida krusei	Candida krusei	Candida krusei	Candida krusei	Candida krusei	None
F4714	Candida orthopsilosis	1	Candida orthopsilosis	Candida krusei	Candida krusei	Candida krusei	Candida krusei	Candida krusei	Candida krusei	None	None	None	None	None	None
F4716	Candida orthopsilosis	1	Candida orthopsilosis	Candida krusei	Candida krusei	Candida krusei	Candida krusei	Candida krusei	Candida krusei	Candida krusei	Candida krusei	Candida krusei	Candida krusei	None	None
F4738	Candida metapsilosis	1	Candida metapsilosis	Candida krusei	Candida krusei	Candida krusei	Candida krusei	Candida krusei	Candida krusei	None	None	None	None	None	None
F4742	Candida metapsilosis	1	Candida metapsilosis	None	None	None	None	None	None	None	None	None	None	None	None
F4744	Candida metapsilosis	1	Candida metapsilosis	None	None	None	None	None	None	None	None	None	None	None	None
F4746	Candida metapsilosis	1	Candida metapsilosis	Candida krusei	None	None	None	None	None	None	None	None	None	None	None
F4748	Candida metapsilosis	1	Candida metapsilosis	None	None	None	None	None	None	None	None	None	None	None	None
F4754	Candida glabrata	1	Candida glabrata	None	None	None	None	None	None	None	None	None	None	None	None
F4756	Candida glabrata	1	Candida glabrata	None	None	None	None	None	None	None	None	None	None	None	None
F4758	Candida glabrata	1	Candida glabrata	Candida krusei	Candida krusei	Candida krusei	Candida krusei	Candida krusei	None	None	None	None	None	None	None
F4760	Candida glabrata	1	Candida glabrata	None	None	None	None	None	None	None	None	None	None	None	None
F4762	Candida glabrata	1	Candida glabrata	None	None	None	None	None	None	None	None	None	None	None	None
