# Supplementary material for: Detection of Intrinsically Resistant Candida in Mixed Samples by MALDI TOF-MS and a Modified Naïve Bayesian Classifier
Source: Molecules. 2021 Jul 24;26(15):4470. doi: 10.3390/molecules26154470 (PMC8348127; doi:10.3390/molecules26154470)
Supplement: Supplementary file 1 [file molecules-26-04470-s001.zip › sup/!sup C.xlsx]

## Sheet: Sheet1
strains	m/z
Aspergillus_nidulans_ana_VML	3063.98	3098.93	3171.74	3185.98	3262.97	3301.29	3388.5	3412.46	3430.44	3487.68	3514.75	3550.36	3603.36	3632.43	3682.83	3716.41	3741.08	3763.38	3898.97	3946.04	4011.23	4039.73	4123.28	4239.76	4294.18	4341.69	4368.79	4408.05	4524.28	4591.6	4691.47	4716.06	4745.52	4777.66	4835.7	4854.06	4880.19	5014.59	5037.12	5066.59	5113.28	5445.66	5521.87	6054.13	6081.56	6123.74	6762.23	7380.51	7476.67
Aspergillus_terreus_1080_PFM	3082.91	3130.85	3197.49	3400.14	3417.75	3465.35	3485	3512.71	3528.56	3563.75	3622.65	3642.26	3663.96	3706.15	3737.96	3802.28	3822.97	3845.57	3895.08	3958.59	3983	4002.66	4023.52	4040.83	4132.19	4172.16	4272.64	4408.68	4537.91	4670.84	4702.99	4840.33	5119.98	5135.53	5171.41	5273.61	5309.32	5370.99	5461.17	5488.5	5508	5522.83	5548.91	5594.97	5687.01	5704.27	5725.62	5769.67	5869.51
Aspergillus_terreus_84_VML	3083.12	3114.17	3232.23	3248.06	3269.87	3321.76	3371.83	3406.06	3458.24	3532.59	3572.37	3645.53	3685.22	3701.1	3726.09	3799.93	3848.5	3872.47	3890.14	4003.43	4043.99	4179.12	4413.57	4465.58	4677.46	4747.19	4835.06	4876.27	4898.28	4939.63	4980.71	5126.49	5174.36	5195.54	5265.09	5376.22	5418.09	5463.81	5512.22	5533.26	5555.5	5573.6	5598.37	5730.52	5774.81	5816.17	5928	5952.06	5975.21
Aspergillus_thermomutatus_RV_04_VML	3073.61	3090.44	3113.96	3126.62	3171.13	3195.5	3208.75	3236.32	3245.98	3283.8	3321.07	3361.15	3423.7	3448.51	3471.16	3490.04	3526.5	3585.57	3604.22	3641.27	3710.46	3725.65	3754.94	3783.54	3846.84	3897.52	3916.72	3983.12	4052.64	4179.65	4280.26	4326.17	4373.34	4450.97	4547.41	4584.22	4776.98	4907.3	5038.29	5079.19	5153.28	5247.57	5316.86	5382.09	5457.56	5502.04	5823.61	6011.4	6035.81
Aspergillus_versicolor_RV07_01_19_VML	3058.02	3084.83	3120.78	3153.05	3176.04	3201.88	3252.22	3284.26	3354.28	3369.43	3382.68	3395.93	3487.61	3566.51	3619.12	3754.14	3791.16	3871.92	3893.1	3905.43	4044.56	4075.95	4116.03	4187.11	4211.78	4239.75	4258.73	4307.43	4332.08	4392.53	4445.35	4469.11	4526.25	4583.26	4611.48	4637.38	4692.92	4827.65	4894.6	5066.97	5182.72	5403.95	5459.02	5475.92	5630.76	6028.68	6059.97	6117.78	6364.21
Aunerobasidium_pullulans_8125042_b_SLT	3080.69	3120.78	3164.84	3193.74	3238.38	3293.03	3310.85	3354.8	3473.6	3488.27	3521.65	3635.98	3671.22	3726.16	3772.77	3791.3	3842.2	3885.06	3922.74	3998.08	4084.87	4182.44	4223.74	4281.85	4327.57	4404.65	4731.86	4812.93	5085.78	5138.08	5224.15	5244.36	5275.68	5289.04	5343.08	5523.23	5555.82	5583.95	5608	5654.54	5884.58	6061.1	6242.51	6330.57	6363.14	6392.32	6429.84	6479.97	6622.08
Aunerobasidium_pullulans_MY_RV5_2008_ERL	3029.33	3093.21	3121.47	3145.03	3164.32	3182.61	3264.22	3281.34	3303.76	3319.28	3335.91	3351.99	3401.2	3434.05	3448.06	3594.01	3673.77	3694.05	3711.18	3730.2	3816.01	3834.24	3848.79	3941.74	3956.09	3973.54	4038.06	4111.98	4213.38	4280.26	4301.69	4434.26	4461.25	4528.19	4565.6	4665.36	4699.34	4776.03	4794.36	4816.93	4958.86	5001.5	5018.9	5035.67	5137.82	5178.84	5887.27	5940.68	5966.27
Aunerobasidium_pullulans_RV_05_VML	3085.73	3182.55	3231.09	3248.67	3324.2	3346.78	3379.33	3394.89	3491.54	3521.61	3553.5	3590.76	3603.96	3639.48	3736.12	3765.79	3836.01	3871.87	3950.92	3967	4033.36	4079.94	4097.51	4157.58	4193.04	4209.45	4324.1	4429.23	4459.07	4505.99	4562.31	4604.92	4663.76	4727.82	4773.41	4804.25	4879.04	4933.65	4962.41	5020.53	5136.37	5174.63	5288.1	5319.13	5650.91	5894.77	5936.53	6035.27	6058.76
Beauveria_bassiana_VML	3251.03	3368.26	3447.99	3530.7	3601.84	3659.1	3743.97	3814.71	3925.03	4189.04	4253.31	4289.71	4323.81	4351.84	4400.95	4442.51	4480.84	4524.08	4552.93	4575.53	4718.63	4799.63	4856.68	4883.04	4952.83	4988.44	5016.23	5090.74	5120.71	5162.13	5276.48	5336.45	5362.61	5499.68	5519.13	5634.35	5672.4	5698.63	6025.73	6081.14	6102.48	6505	6633.98	6672.46	6698.83	6743.39	7288.19	7360.43	7799.63
Brettanomyces_anomalus_CBS_8139T_CBS	3187.22	3203.38	3623.98	3656.18	3716.93	3810.84	3891.88	3999.44	4302.12	4351.81	4390.12	4412.05	4460.95	4599.38	4826.87	4859.44	4953.2	5051.44	5137.5	5183.2	5208.27	5233.28	5572.02	5689.84	5759.22	5840.52	6002.73	6280.14	6347.73	6374.55	6406.48	6524.08	6735.26	6869.69	6893.88	6912.43	7238.29	7319.83	7427	7578.55	7620.06	7699.2	7773.18	7810.79	7851.43	8286.04	8516.25	8598.8	8771.22
Brettanomyces_bruxellensis_CBS_74T_CBS	3156.57	3187.03	3353.9	3379.08	3445.86	3570.46	3607.61	3709.49	3810.45	3890.28	4004.25	4117.74	4302.2	4406.07	4423.75	4594.18	4642.53	4681.36	4703.03	4719.18	4810.8	4952.62	4979.75	5076.28	5144.61	5564.11	5831.43	5881.2	6006.6	6050.73	6313.54	6343.91	6348.41	6374.08	6401.98	6502.85	6724.46	6754.28	6795.49	6889.05	7140.63	7170.51	7213.79	7247.66	7427.23	7616.4	7713.79	7780.42	7812.46
Brettanomyces_bruxellensis_DSM_70739_DSM	3084.14	3155.67	3186.27	3211.8	3242.58	3283.23	3314.23	3377.63	3457.4	3525.43	3563.53	3623.66	3708	3740.23	3807.16	3887.61	3922.87	3980.3	4230.37	4258.54	4301.92	4346.77	4409.6	4460.81	4597.78	4814.25	4847.76	4964.93	5077.5	5214.38	5405.94	5566.37	5825.77	5998.95	6029.14	6052.75	6093.14	6315.51	6374.92	6424.61	6518.3	6723.92	6754.58	6782.97	6897.48	6919.42	7052.09	7120.59	7211.78
Brettanomyces_bruxellensis_DSM_70742_DSM	3186.53	3336.06	3566.01	3621.86	3806.24	3887.07	4000.86	4115.51	4301.58	4406.99	4594.28	4809.36	4841.19	4952.21	5186.11	5213.31	5404.8	5564.75	5763.16	5825.2	5862.63	6002.27	6052.5	6346.23	6375.17	6406.1	6517.88	6718.44	6749.7	6780.31	6893.93	6962.17	7127.8	7211.33	7244.37	7315.09	7373.97	7415.16	7577.59	7612.72	7714.94	7778.9	7813.31	8229.57	8371.25	8600.63	8710.11	8811.58	8915.8
Brettanomyces_custersianus_CBS_4805T_CBS	3121.29	3153.41	3214.42	3338.34	3354.38	3382.12	3472.1	3515.88	3546.08	3618.98	3638.77	3664.98	3686.74	3723.7	3794.29	3818.25	3892.27	3974.86	4096.03	4303.97	4447	4533.04	4575.24	4751.45	4819.6	5038.38	5066.61	5181.78	5208.54	5743.45	5959.19	6049.19	6128.8	6177.51	6239.95	6311.03	6353.09	6399.44	6420.76	6451.11	6554.85	6675.99	6867.45	6942.46	7037.22	7091.65	7122.99	7240.56	7328.21
Brettanomyces_naardenensis_CBS_6042T_CBS	3148.35	3165.53	3230.46	3335.57	3439.52	3554.86	3579.63	3630.03	3756.63	3809.9	3849.7	3899.52	4070.75	4192.28	4300.49	4350.91	4455.52	4590.73	4635.48	4763.13	4857.3	5007.73	5027.44	5087.23	5122.54	5169.46	5444.58	5589.37	5739.9	5863.5	6008.37	6048.28	6156.31	6259.04	6298.63	6335.35	6461.92	6524.67	6750.71	6880.41	6941.8	7111.1	7147.69	7289.45	7512.1	7619.77	7673.44	7753.79	7796.93
Brettanomyces_naardenensis_DSM_70743_DSM	3024.49	3148.33	3232.5	3335.57	3439.18	3555.19	3629.73	3809.05	4050.53	4070.81	4107.34	4192.1	4350.58	4591.38	4634.29	4763.31	4857.46	5005.93	5085.68	5445.38	5587.22	5740.39	6027.26	6051.72	6081.3	6155.78	6257.42	6299.17	6335.22	6443.61	6465.34	6526.23	6707.02	6747.8	6846.83	6879.7	6944.1	7110.95	7142.96	7169.78	7288.2	7513.26	7618.13	7677.22	7697.34	8108.58	8140.2	8175.59	8205.57
Candida_alai_CBS_9899T_CBS	3118.4	3148.1	3181.56	3213.74	3231.14	3342.19	3362.75	3404.99	3425.64	3471.59	3497.52	3557.31	3604.8	3630.2	3663.09	3719.97	3793.53	3880.03	3942.37	4042.53	4082.36	4103.49	4169.77	4218.52	4246.86	4282.38	4365.51	4415.59	4455.41	4533.6	4573.14	4709.3	4758.72	4823.15	4867.3	4920.88	4963.6	5024.89	5115.27	5235.71	5286.61	5322.06	5363.95	5464.62	5514.58	5587.82	6062.98	6275.29	6541.98
Candida_albicans_ATCC_80028	3102.65	3134.75	3150.88	3164.62	3233.18	3245.83	3291.37	3391.05	3407.82	3432.9	3456.33	3491.6	3535.22	3560.2	3591.72	3618.55	3634.87	3708.92	3766.72	3804.37	3834.6	3850.92	3880.32	3903.48	3952.78	3990.02	4052.68	4082	4117.92	4169.02	4202.3	4231.05	4360.68	4451.35	4492.13	4580.8	4607.5	4652.07	4753.97	4911.95	4969.57	4996.08	5041.12	5110.27	5191.02	5221.35	5249.73	5435.47	5561.98
Candida_albicans_CBS_1893	3102.46	3136.13	3179.15	3211.56	3233.77	3281.99	3309.37	3328.87	3391.96	3434.8	3456.23	3493.03	3512.58	3533.72	3559.32	3577.35	3617.4	3636.41	3709.98	3751.48	3787.26	3841.93	3899.77	3936.48	4082.93	4179.74	4203.13	4235.37	4283.92	4365.41	4382.67	4453.39	4491.9	4546.82	4581.12	4752.68	4820.09	4993.9	5048.12	5149.86	5192.27	5222.03	5248.46	5289.19	5435.08	5469.73	5559.23	5757.93	5787.14
Candida_albicans_CBS_1905	3059.1	3102.8	3168.42	3213.41	3235.45	3284.23	3313.02	3328.09	3382.08	3443.31	3468.1	3493.56	3512.45	3564.6	3645.42	3712.03	3786.81	3843.6	3972.02	4039.49	4204.14	4244.67	4282.98	4383.4	4485.96	4541.54	4655.52	4688.92	4754.02	4889.62	4949.02	4992.12	5153.63	5199.94	5435.65	5471.28	5526.96	5763.55	5919.9	5995.77	6061.53	6112.96	6201.62	6225.49	6328.39	6366.24	6465.97	6507.78	6568.65
Candida_albicans_CBS_2312	3033.54	3109.52	3139.75	3156.97	3207.87	3236.86	3252.71	3267.15	3307.97	3338.99	3367.36	3383.29	3445.98	3470.66	3487.51	3511.88	3532.87	3554.87	3597.12	3616.12	3631.99	3649.53	3665.81	3759.65	3777.88	3805.1	3820.97	3900.74	3940.42	4046.55	4083.4	4205.09	4234.97	4337.88	4357.44	4383.12	4405.29	4443.87	4599.82	4723.26	4745.54	4789.39	4821.02	4844.64	4974.18	5045.55	5066.97	5185.32	5295.31
Candida_albicans_CBS_2680	3141.94	3160.39	3180.91	3235.01	3280.47	3310.34	3328.08	3387.39	3440.62	3455.91	3492.42	3512.9	3532.2	3636.54	3663.77	3760.9	3784.28	3805.3	3885.38	4047.69	4084.23	4204.01	4281.82	4383.26	4483.72	4539.44	4581.3	4610	4689.36	4749.59	4789.13	4888.36	4970.12	5065.99	5222.14	5758.14	5787.38	5916.25	5994.25	6030.58	6061.88	6089.04	6110	6207.72	6366.22	6464.3	6502.1	6555.2	6618.88
Candida_albicans_CBS_2691	3033.8	3102.75	3133.46	3149.11	3208.5	3234.7	3263.04	3280.26	3335.96	3381.59	3449.96	3469.38	3490.38	3511.72	3596.27	3617.21	3718.4	3752.05	3782.15	3884.25	3900.66	3939.93	4032.55	4083.68	4179.17	4202.92	4232.3	4359.04	4382.38	4444.17	4546.05	4704.54	4754.46	4973.9	5046.03	5149.83	5189.94	5434.12	5469.01	5761.21	5999.03	6027.63	6061.21	6091.49	6111.69	6145.62	6200.63	6233.22	6327.27
Candida_albicans_CBS_2692	3033.57	3057.75	3101.72	3135.11	3212.31	3233.49	3281.72	3310.38	3329.52	3385.49	3464.84	3492.4	3513.73	3535.98	3710.67	3786.38	3844.04	4082.71	4179.54	4203.62	4236.52	4283.62	4383.53	4545.34	4652.95	4688.12	4754.89	5109.12	5152.09	5190.92	5219.91	5435.13	5470.36	5761.86	5789.05	5995.24	6031.21	6060.77	6091.3	6112.43	6158.57	6201.06	6234.04	6327.53	6365.32	6462.68	6568.52	6619.12	6644.94
Candida_albicans_CBS_2700	3036.06	3100.55	3134.6	3205.99	3225.24	3323.29	3379.84	3400.13	3423.44	3443.56	3465.72	3486.92	3514.23	3552.11	3635.63	3667.15	3781.89	3878.95	3899.27	3938.48	4026.97	4054.63	4093.3	4126.01	4168.78	4220.47	4255.76	4282.32	4372.36	4394.02	4412.52	4464.16	4566.56	4595.25	4629.05	4689.1	4752.46	4797.09	4844.5	4970.45	5044.29	5159.34	5239.95	5373.99	5399.59	5433.53	5533.38	5568.36	5605.39
Candida_albicans_CBS_2706	3102.3	3205.76	3234.43	3279.92	3309.92	3337.15	3380.15	3427.57	3449.36	3488.16	3514.51	3537.13	3598.24	3615.99	3717.98	3782.05	3851.17	3899.63	3938.41	4007.22	4030.78	4055.22	4083.79	4125.93	4381.89	4405.8	4478.81	4595.12	4689.28	4714.97	4754.04	4786.61	4846.35	4975.53	5045.31	5149.64	5192.29	5329.76	5371.94	5434.88	5467	5568.9	5707.1	5763.36	5997.62	6035.39	6061.85	6113.01	6202.01
Candida_albicans_CBS_2712	3037.07	3068.84	3104.56	3137.96	3210.21	3236.28	3311.2	3331.67	3387.68	3453	3494.21	3533.45	3572.51	3640.09	3785.55	3845.2	3881.64	3970.67	4083.83	4179.34	4235.87	4284.03	4381.21	4605.3	4644.53	4688.72	4753.46	4803.76	4845.54	4888.64	4914.36	4978.31	5046.25	5151.55	5194.18	5211.9	5339.07	5432.57	5468.16	5708.04	5764.78	5809.31	5996.92	6062.04	6204.36	6469.38	6504.03	6568.95	6620.53
Candida_albicans_CBS_5145	3032.28	3140.67	3164.2	3235	3280.91	3311.88	3388.09	3435.1	3454.95	3490.88	3512.54	3531.46	3760.63	3783.04	3805.09	3846.76	3882.43	3991.81	4238.74	4280.2	4382.13	4449.56	4486.48	4538.24	4580.64	4610.7	4687.46	4749.74	4787.18	4844.69	4886.69	4969.71	5189.3	5221.56	5468.79	5758.76	5786.26	5915.3	5992.99	6061.74	6110.2	6205.73	6326.35	6366.64	6430.26	6466.94	6500.87	6556.85	6618.39
Candida_albicans_CBS_562	3032.16	3101.72	3139.91	3158.15	3181.31	3207.01	3235.01	3279.74	3309.14	3362.42	3385.11	3440.21	3470.38	3491.12	3511.86	3527.97	3759.63	3782.4	3887.01	3939.79	4046.79	4083.66	4242.63	4280.12	4381.7	4480.67	4537.77	4744.47	4788.24	4886.59	5049.31	5125.63	5146.9	5189.06	5703.62	5761.2	5780.11	5993.76	6027.68	6060.47	6087.24	6199.04	6364.62	6421.86	6466.17	6503.58	6554.26	6617.41	6644.1
Candida_albicans_CBS_8190	3033.33	3207.71	3235.43	3280.86	3310	3335.46	3382.82	3446.52	3488.88	3513.47	3567	3616.65	3639.91	3717.65	3783.09	3845.36	3895.94	3938.81	4050.47	4244.37	4282.33	4381.56	4409.98	4482.28	4539.42	4687.69	4751.27	4787.85	4843.96	4888.14	4974.2	5045.29	5068.3	5127.81	5148.44	5433.95	5467.84	5762.9	5995.06	6034.45	6062.26	6090.73	6364.35	6425.77	6466.26	6504.85	6564.27	6618.94	6650.45
Candida_albicans_CBS_8642	3107.3	3138.78	3175.44	3215.67	3283.75	3305.33	3329.31	3374.64	3393.12	3435.12	3455.89	3493.58	3510.12	3534.33	3557.96	3574.36	3595.48	3634.89	3709.49	3789.76	3813.71	3877.14	3904.31	3936.49	3973.04	4046.92	4082.75	4106.63	4179.61	4232.7	4282.69	4314.77	4360.77	4452.11	4490.81	4582.31	4752.29	4866.63	4889.9	4968.37	5196.52	5222.82	5252.83	5351.79	5437.32	5472.17	5752.12	5787.57	5916.87
Candida_albicans_DSM_11943	3099.46	3116.49	3178.35	3213.8	3232.86	3286.78	3452.8	3468.96	3490.67	3510.99	3533.76	3633.21	3672.85	3719.41	3850.16	3881.52	3919.14	3934.57	4049.4	4230.65	4268.71	4287.69	4381.4	4395.81	4491.48	4529.64	4580.21	4602.79	4617.83	4653.06	4968.51	5189.26	5220.42	5257.09	5468.29	5752.77	5787.05	5915.13	5991.12	6028.7	6059.88	6112.05	6158.12	6199.07	6234.79	6365.38	6438.15	6467.5	6501.11
Candida_albicans_DSM_11945	3099.55	3175.31	3213.49	3232.19	3249.27	3358.36	3430.01	3468.66	3490.64	3512	3533.45	3556.81	3574.76	3632.95	3672	3719.44	3757.36	3850.04	3881.11	3919.6	3934.17	3972.34	4048.48	4114.94	4229.89	4267.85	4287.3	4491.68	4529.41	4580.04	4601.99	4617.78	4654.17	5189.68	5220.81	5374.26	5468.49	5751.64	5787.35	5915	5952.46	6011.08	6030.96	6059.26	6112.35	6157.78	6198.69	6234.9	6325.89
Candida_albicans_DSM_11949	3074.2	3097.32	3111.22	3150.4	3162.97	3188.8	3214.27	3232.73	3248.65	3282.6	3308.34	3329.87	3389.81	3406.55	3430.48	3453.08	3490.46	3511.26	3534.95	3573.21	3592.07	3612.44	3633.15	3671.11	3720.09	3784.65	3803.84	3850.56	3881.7	3919.88	3934.23	3954.91	3990.98	4050.49	4102.53	4117.68	4164.4	4178.33	4230.52	4269.12	4287.95	4323.85	4381.47	4395.31	4491.28	4580.5	4618.21	4653.71	4691.79
Candida_albicans_DSM_1577	3065.17	3074.64	3108.4	3149.5	3230.48	3245.81	3281.95	3288.29	3327.03	3389.7	3406.11	3429.64	3452.93	3489.84	3510.26	3534.06	3572.3	3633.04	3686.57	3719.54	3802.87	3835.26	3849.58	3880.41	3918.74	3933.56	3954.74	3989.59	4050.14	4101.61	4116.2	4163.84	4177.48	4229.71	4268.24	4323.18	4359.46	4380.12	4394.59	4451.36	4490.92	4535.63	4579.6	4617.39	4652.34	4689.88	4751.45	4968.05	5088.3
Candida_albicans_DSM_1665	3057.61	3086.64	3130.35	3204.05	3232.8	3252.07	3270.45	3318	3334.73	3352.88	3377.69	3411.79	3440.31	3469.96	3489.33	3509.84	3531.65	3576.83	3687.05	3711.26	3754.17	3782.84	3835.18	3896.91	3985.47	4046.31	4103.32	4129.02	4177.34	4238.75	4279.09	4308.67	4381.32	4405.35	4541.84	4689.7	4889.48	5117.02	5154.36	5439.29	5701.91	5761.91	5994.36	6035.87	6061.25	6110.29	6364.8	6427.66	6467.81
Candida_albicans_DSM_1665	3063.88	3098.09	3176.61	3212.89	3232.02	3276.71	3358.99	3411.32	3489.46	3509.24	3533.99	3556.51	3592	3632.68	3718.76	3783.83	3849.54	3880.51	3896.25	3933.63	4044.17	4080.75	4189.5	4229.15	4285.46	4380.34	4490.3	4579.39	4617.17	4651.12	5188.26	5467.75	5758.32	5785.07	5992.16	6027.14	6060.01	6093.89	6111.59	6158.65	6198.85	6235.38	6325.85	6364.56	6436.54	6467.16	6503.22	6566.42	6617.26
Candida_albicans_DSM_3454	3066.61	3039.32	3149.25	3213.24	3231.69	3249.03	3451.96	3468	3490.24	3510.59	3533.75	3572.83	3632.62	3672.35	3718.91	3849.7	3881.05	3918.85	3934.15	4048.55	4094.06	4229.67	4267.6	4287.43	4380.95	4395.82	4490.92	4529.14	4579.61	4617.37	4652.68	5188.83	5217.9	5257.63	5468.45	5753.58	5786.44	5914.46	5952.86	5991.73	6027.33	6058.95	6096.85	6113.47	6156.51	6198.19	6233.57	6324.63	6363.6
Candida_albicans_DSM_5817	3064.16	3089.03	3172.11	3212.94	3230.58	3409.18	3430.21	3470.48	3490.09	3512.11	3531.22	3632.44	3719.41	3801.43	3850.07	3881.11	3919.16	3934.4	3951.52	3990.39	4047.86	4083.57	4115.64	4132.39	4154.11	4177.38	4230.59	4285.8	4380.94	4491.31	4579.93	4617.3	4652.06	5189.59	5226.67	5255.95	5751.99	5786.65	5914.65	5930.63	5991.11	6059.56	6110.69	6198.83	6234.51	6325.63	6364.44	6438.73	6466.65
Candida_albicans_DSM_6569_BRB	3089.26	3202.67	3224.52	3270.33	3304.19	3326.01	3350.55	3370.99	3409.54	3450.84	3482.67	3629.56	3703.31	3746.66	3770.85	3795.08	3836.74	3874.43	3981.13	4173.5	4274.95	4303.84	4376.88	4442.45	4575.94	4686.53	4884.7	4970.82	5189.53	5206.06	5274.66	5468.44	5605.2	5759.5	5994.74	6034.16	6060.65	6108.86	6199.52	6237.15	6468.24	6507.3	6567.95	6618.64	6649.98	6809.71	6877.71	6908.94	6953.94
Candida_albicans_DSM_6569_DSM	3099.73	3117.4	3150.3	3214.28	3233.1	3406.43	3454.77	3490.61	3510.43	3534.77	3573.89	3633.54	3719.8	3783.52	3802.5	3850.56	3881.8	3920.09	3934.53	4102.55	4178.15	4230.7	4269.03	4381.26	4397.51	4491.96	4531.61	4580.43	4618.13	4653.36	4752.23	4968.8	5189.2	5220.87	5258.15	5468.85	5754.3	5787.42	5825.2	5915.51	5991.94	6027.71	6059.57	6112.25	6158.4	6199.57	6236.24	6326.57	6344.24
Candida_albicans_DSM_6659	3098.95	3116.77	3212.55	3232.75	3307.51	3489.9	3509.9	3529.99	3633.21	3784.32	3934.19	4284.83	4380.62	4489.11	4525.43	4579.14	4684.1	5166.82	5188.7	5220.5	5467.57	5758.41	5778.85	5992.15	6026.44	6058.61	6110.76	6158.96	6197.99	6232.48	6325.05	6363.67	6418.29	6438.88	6466.01	6498.43	6565.88	6616.43	6656.77	6753.03	6869.58	6879.19	6906.95	6937.85	6979.11	7021.41	7056.93	7074.84	7123.04
Candida_albicans_RV_D_VML	3061.7	3105.66	3130.58	3147.08	3163.91	3209.48	3227.54	3243.29	3288.22	3329.43	3352.35	3388.01	3403.46	3427.88	3455.18	3492.46	3531.22	3572.98	3589.53	3610.23	3629.69	3650.78	3685.35	3706.8	3749.11	3762.18	3783.94	3847.35	3877.66	3895.59	3916.02	3950.43	3988.58	4049.7	4078.94	4100.88	4143.41	4162.36	4227.26	4265.61	4285.43	4356.51	4392.68	4447.9	4487.59	4559.4	4577.04	4599.38	4647.29
Candida_albicans_VA_17248_07_04_UKE	3099.59	3212.57	3232.23	3278.58	3332.27	3390.99	3453.94	3490.43	3510.22	3559.41	3634.42	3751.19	4036.73	4178.08	4231.36	4362.48	4381.4	4451.81	4491.48	4524.89	4580.33	4970.68	5189.71	5221.38	5434.24	5468.81	5525.7	5758.66	5786.87	5915.98	5993.42	6028.53	6058.89	6112.5	6133.75	6157.72	6199.6	6326.59	6346.11	6364.94	6430.11	6466.56	6501.39	6567.13	6617.26	6639.55	6659.7	6753.84	6803.49
Candida_albicans_africana_CBS_8781_CBS	3034.95	3102.79	3136.3	3208.15	3234.98	3282.74	3308.1	3337.01	3382.56	3453.96	3490.38	3531.27	3557.94	3616.42	3638.38	3716.39	3783.12	3844.66	3881.22	4083.24	4178.28	4362.88	4381.06	4409.78	4588.89	4655.67	4688.54	4753.27	4844.55	4887.78	4909.29	4976.05	5045.99	5150.38	5191.58	5434.61	5465.24	5517.14	5707.91	5761.34	5918.14	6061.19	6111.96	6139.06	6201.79	6359.82	6466.59	6505.59	6567.91
Candida_albicans_africana_VML	3064.44	3104.69	3135.61	3162.4	3213.5	3245.93	3286.81	3390.96	3408.66	3432.33	3456.31	3491.23	3535.14	3560.87	3591.96	3618.94	3634.81	3705.4	3775.6	3850.93	3880.71	3906.36	3951.89	4005.3	4052.91	4081.43	4103.54	4121.46	4178.11	4202.36	4230.03	4270.6	4451.14	4492.3	4580.41	4607.37	4651.69	4752.6	4969.01	5041.2	5111.34	5150.2	5191.53	5220.69	5246.2	5435.74	5465.64	5560.9	5755.6
Candida_allodfemi_VML	3023.94	3047.93	3067.6	3102.73	3134.07	3153.73	3190.51	3230.23	3250.43	3263.9	3304.06	3333.04	3375.13	3394.93	3450.81	3472.27	3496.07	3515.93	3550.11	3574.74	3610.31	3641.41	3658.77	3681.97	3736.13	3775.57	3794.27	3854.31	3888.37	3911.07	3947.27	3968.63	3987.03	4038.49	4063.67	4091.61	4131	4160.81	4179.47	4196.86	4324.36	4376.49	4482.03	4551.29	4590.1	4658.77	4732.34	4794.86	4891.84
Candida_ambrosiae_CBS_8845	3055.99	3089.93	3141.74	3184.12	3252.29	3301.28	3340.55	3379.14	3401.02	3414.95	3486.81	3515.34	3575.82	3631.02	3719.82	3761.67	3785.6	3802.76	3947.81	3965.93	3990.99	4027.16	4136.32	4161.13	4188.61	4289.59	4435.97	4479.77	4639.41	4680.1	4704.46	4800.57	4837.99	4871.68	4999.66	5146.16	5212.25	5276.43	5310.73	5522.89	5651.1	5832.93	6055.26	6179.44	6206.64	6283.56	6370.65	6429.58	6467.54
Candida_auris_10031063_KCTC_17810CWZ	3021.86	3101.36	3136.82	3202.92	3247.79	3287.47	3331.06	3376.52	3399.16	3446.03	3493.44	3529.58	3653.68	3720.54	3810.07	3831.83	4038.62	4113.48	4280.48	4448.76	4552.52	4584.39	4721.24	4810.36	4853.43	4999.49	5082.55	5158.18	5483.66	5505.68	5523.65	5581.05	5735.22	6009.92	6043.08	6169.65	6202.17	6265.41	6363.91	6404.83	6469.93	6501.23	6545.98	6577.26	6645.26	6668.31	6795.94	6892.72	7062.14
Candida_auris_10031064_CBS_10913T_CWZ	3021.67	3052.43	3100.9	3138.4	3203.1	3247.39	3287.31	3331.84	3374.64	3399.11	3446.2	3654.87	3721.09	3811.1	3871.72	4039.5	4112.94	4283.34	4448.87	4552.47	4584.47	4810.12	4853.43	4999.09	5082.78	5253.46	5483.39	5503.99	5526.38	5568.1	5661.57	5732.32	6043.16	6169.57	6202.76	6265.73	6365.44	6404.39	6467.32	6499.69	6544.15	6576.4	6644.98	6668.39	6705.08	6797.05	6858.29	6892.75	6928.21
Candida_auris_10051266_CWZ	3022.31	3207.75	3247.14	3269.51	3331.64	3350.91	3379.34	3442.81	3530.16	3549.2	3670.66	3713.39	3772.49	3805.58	3843.98	4017.5	4255.94	4281.22	4308.85	4381.37	4459.16	4554	4588.9	4675.57	4721.44	4831.48	4852.17	5082.81	5150.82	5211.41	5317.34	5510.92	5659.94	6018.21	6043.17	6169.14	6266.29	6424.28	6470.45	6495.89	6541.89	6645.18	6668.25	6700.43	6828.79	6886.01	7011.69	7067.23	7088.57
Candida_auris_10051297_CWZ	3151.39	3210	3247.12	3269.69	3332.05	3379.51	3443.5	3530.24	3548.66	3669.46	3713.15	3805.63	3843.81	3986.14	4018.42	4050.6	4108.57	4254.93	4281.56	4382.15	4457.32	4554.01	4589.25	4675.81	4721.37	4830.88	4852.5	4994.7	5082.8	5151.71	5212.73	5318.19	5509.57	5658.98	6017.91	6043.1	6169.29	6266.75	6424.48	6470.05	6495.76	6542.4	6644.81	6668.15	6698.88	6829.05	6886.59	7015.3	7065.41
Candida_auris_AR0386_CAU_06_CPC	3021.77	3247.65	3269.7	3290.64	3331.51	3378.45	3397	3414.53	3446.01	3529.13	3545.61	3673.19	3807.55	4032.22	4113.21	4280.3	4314.26	4468.75	4552.72	4588.71	4677.98	4728.31	4810.08	4854.41	4997.61	5081.54	5159.25	5324.74	5486.87	5509.48	5587.79	5733.66	6014.74	6042.99	6169.11	6264.62	6404.07	6470.47	6496.98	6542.45	6583.21	6644.95	6668.5	6799.73	6829.76	6892.7	6926.96	7061.61	7233.34
Candida_auris_AR0390_CAU_10_CPC	3021.06	3167.78	3204.85	3246.61	3270.07	3329.87	3393.81	3443.99	3531.23	3548.8	3627.78	3670.93	3713.84	3775.14	3807.75	3841.15	3985.07	4255.22	4279.22	4383.25	4455.81	4554.45	4590.73	4676.34	4716.81	4830.85	4854.27	4971.97	4994.88	5086.72	5152.14	5212.67	5316.87	5487.98	5509.74	5637.24	5660.49	5755.72	6043.95	6079.43	6170.08	6265.98	6470.54	6495.14	6543.04	6645.16	6668.62	6828.97	6886.45
Candida_auris_CBS_KCTC_17809_CBS	3094.7	3163.22	3200.1	3228.32	3246.22	3334.12	3354.47	3392.29	3443.61	3469.41	3494.57	3529.15	3556.1	3591.77	3623.42	3714.3	3744.42	3815.05	3922.15	3955.58	3987.87	4103.42	4136.04	4261.59	4298.47	4329.85	4379.99	4416.67	4470.59	4556.11	4829.57	5030.62	5083.38	5150.15	5176.61	5200.98	5314.13	5363.2	5394.77	5505.47	5661.32	6007.62	6042.87	6093.82	6174.32	6237.12	6266.03	6474.7	6496.94
Candida_auris_CBS_KCTC_17810_CBS	3086.28	3163.59	3201.11	3229.14	3247	3333.56	3355.94	3380.84	3446.35	3468.77	3493.61	3556.6	3623.03	3694.96	3714.31	3744.58	3820.94	3841.85	3954.97	3987.87	4063.15	4102.99	4260.54	4298.77	4382.13	4416.41	4556.13	4586.91	4719.79	4850.62	5030.68	5083.13	5149.33	5175.61	5313.92	5362.16	5506.21	5661.32	6007.29	6042.92	6091.87	6173.27	6199.77	6265.88	6474.47	6496.81	6572.48	6667.33	6701.74
Candida_auris_DSM_21092T_CBS	3021.84	3097.18	3133.31	3212.8	3247.32	3284.51	3333.94	3356.98	3393.89	3432.88	3443.31	3468.77	3497.17	3555.54	3598.93	3625.17	3671.83	3713.7	3806.5	3825.34	3986.96	4063.03	4260.2	4300.33	4382.74	4416.39	4467.38	4555.63	4584.25	4850	4974.9	5083.14	5096.41	5148.96	5312.61	5363.13	5398.3	5508.32	5619.77	5661.5	6006.47	6043.96	6069.75	6100.04	6168.7	6264.73	6472.58	6495.85	6534.45
Candida_blankii_CBS_1898T_CBS	3138.48	3281.51	3486.12	3534.85	3551.51	3709.75	3736.38	3795.55	3831.51	4019.8	4215.17	4422.8	4585.53	4636.15	4703.49	4736.82	5069.06	5154.85	5204.23	5290.21	5337.1	5415.16	5496.7	5653.96	5694.73	5757.62	5835.58	5880.83	5976.64	5999.46	6036.45	6083.74	6275.63	6312.95	6483.37	6560.58	6597.19	6806.34	6880.23	6942.33	7067.51	7107.37	7259.57	7361.46	7392.37	7420.16	7470.39	7590.74	7650.29
Candida_blattae_CBS_9871T_CBS	3067.9	3123.05	3147.09	3220.9	3250.99	3278.26	3332.87	3382.38	3397.63	3427.91	3449.21	3521.9	3582.96	3603.87	3710.36	3789.33	3809.23	3955.82	3999.44	4048.69	4088.84	4283.08	4337.24	4360.39	4414.12	4479.65	4587.98	4682.4	4762.57	4795.41	4868.07	4963.85	5095.2	5237.79	5470.89	5510.4	5574.82	5634.28	5713.77	6030.95	6060.03	6087.61	6131.23	6241.81	6290.07	6386.42	6441.45	6498.51	6553.9
Candida_bohiensis_CBS_9897T_CBS	3099.81	3137.33	3193.1	3215.91	3256.96	3321.09	3353.08	3385.38	3436.35	3485.88	3498.81	3637.66	3714.63	3746.11	3787.73	3842.96	3869.58	3908.78	3967.66	4043.42	4191.98	4228.58	4280.57	4375.2	4421.08	4586.29	4687.28	4816.32	4866.05	4983.36	5030.38	5118.49	5152.39	5186.43	5423.31	5566.27	5769.56	5868.42	6059.45	6087.34	6176.14	6202.16	6273.32	6339.36	6515.28	6637.16	6673.12	6703.77	6766.47
Candida_boidinii_CBS_5325_CBS	3019.37	3087.51	3211.31	3236.42	3282.92	3318.31	3445.18	3488.98	3559.92	3800.18	4272.59	4358.65	4382.52	4699.35	4728.08	4859.96	4886.25	4921.25	5072.17	5104.52	5346.28	5467.63	5596.28	5682.66	5724.68	5766.21	5842.2	5887.56	5936.74	5978.49	6018.92	6043.88	6072.02	6177.17	6203.86	6283.62	6325.99	6433.78	6473.1	6508.12	6579.52	6604.97	6633.25	6661.92	6689.86	6728.02	6782.99	6858.99	6886.23
Candida_boidinii_DSM_70024_BRB	3019.95	3051.56	3089.74	3104.37	3121.29	3236.55	3258.25	3278.98	3302.51	3338.29	3384.69	3428.65	3455.84	3508.21	3581.8	3625.97	3805.19	4102.96	4274.97	4349.56	4369.02	4558.2	4676.06	4886.74	5080.4	5164.32	5314.97	5349.93	5373.07	5448.5	5527.91	5680.63	5904.06	6018.77	6042.01	6077.14	6179.18	6210.74	6312.75	6447.29	6473.42	6575.51	6604.93	6675.34	6769.19	6818.97	6906.69	6986.62	7014.65
Candida_boidinii_DSM_70024_DSM	3088.59	3236.41	3280.33	3302.1	3318.67	3341.18	3383.61	3450.26	3468.37	3490.32	3532.95	3655.98	3694.17	4019.07	4368.72	4557.79	5073.03	5114.67	5347.55	5432.68	5445.1	5522.21	5690.12	6010.41	6041.97	6078.9	6136.17	6176.76	6213.69	6319.81	6445.91	6473.08	6505.59	6557.8	6573.28	6603.93	6639.79	6675.26	6752.94	6769.55	6807.24	6859.25	6900.27	6928.63	6984.27	7165.43	7425.86	7462.99	7596.42
Candida_boidinii_DSM_70026T_BRB	3088.04	3189.37	3217.52	3237.12	3253.42	3275.01	3318.7	3364.25	3494.79	3518.86	3562.16	3701.9	3805.33	3847.7	3869.79	3892.82	4020.03	4222.41	4273.6	4363.43	4581.25	4636.02	4729.4	4817.56	4869.39	4923.72	4965.5	5050.23	5108.52	5246.99	5322.45	5346.62	5576.02	5707.44	5899.84	5936.88	6030.19	6165.31	6201.66	6473.53	6512.83	6589.61	6640.8	6677.51	6729.7	6763.51	6802.07	6871.32	6911.08
Candida_boidinii_DSM_70026T_DSM	3088.67	3236.72	3289.47	3336.59	3364.15	3429.56	3440.59	3491.19	3520.2	4223.27	4383.34	4548.67	4917.45	5044.21	5065.95	5347.61	5431.62	5445.92	5706.82	5901.76	6011.17	6043.07	6065.43	6137.13	6161.26	6177.69	6206.65	6243.23	6294.57	6322.31	6446.15	6473.99	6513.65	6539.81	6579.06	6607.87	6664.11	6684.14	6729.2	6756.41	6817.94	6859.43	6886.02	6914.35	6942.84	6999.83	7037.23	7467.85	7597.25
Candida_boidinii_DSM_70033_BRB	3090.15	3236.89	3288.57	3316.93	3358.8	3387.78	3436.53	3490.51	3805.4	4273.42	4360.93	4385.2	4552.12	4630.96	4694.62	4860.06	4888.97	4925.59	5073.49	5157.66	5352.35	5387.01	5449.8	5666.19	5692	5898.53	5935.75	5980.57	6019.12	6043.91	6179.48	6205.33	6290.36	6324.27	6473.7	6509.54	6581.08	6633.19	6724.84	6783.23	6819.57	6941.16	6968.62	7040.28	7528.05	7701	7741.25	7831.43	7963.3
Candida_boidinii_DSM_70033_DSM	3089.37	3235.88	3280.45	3318.45	3336.52	3379.28	3430.14	3491.29	3520.58	3548.54	3558.4	3657.83	3971.2	4225.27	4361.35	4383.75	4551.62	5065.42	5104.18	5445.17	5664.79	5692.53	5985.53	6009.17	6042.57	6137.07	6161.27	6176.9	6210.34	6322.58	6446.01	6473.51	6512.46	6562.99	6578.61	6601.72	6631.63	6702.72	6709.03	6728.85	6766.67	6783.71	6816.91	6858.69	6888.89	6941.5	6969.53	7254.65	7595.99
Candida_boidinii_DSM_70034_BRB	3089.68	3211.98	3237.03	3278.95	3316.36	3353.84	3377.58	3392.74	3431.69	3489.46	3631.79	3802.05	4066.85	4221.25	4272.46	4361.93	4547.89	4628.33	4686.95	4914.87	5070.19	5115.48	5154.11	5277.24	5447.99	5675.32	5853.24	5939.13	5982.08	6019.28	6042.68	6178.84	6327.18	6473.85	6559.45	6599.6	6632.68	6681.58	6706.62	6783.55	6819	6863.51	6941.33	6967.91	7028.44	7476.64	7527.48	7603.01	7630.94
Candida_boidinii_DSM_70034_DSM	3090.25	3237.52	3282.06	3318.69	3335.33	3380.65	3418.41	3431.19	3492.07	3530.56	3549.53	3658.01	3673.62	3696.32	3732.77	3970.86	4067.64	4092.01	4316	5066.94	5227.86	5492.1	5663.4	5699.1	6010.57	6021.23	6041.7	6076.95	6091.95	6135.48	6176.47	6212.4	6322.92	6442.76	6454.39	6472.51	6565.73	6593.95	6616.65	6631.58	6668.48	6704.12	6763.93	6783.11	6817.1	6842.41	6857.91	6894.55	6939.74
Candida_boidinii_VML	3058.97	3087.52	3115.59	3213.7	3235.07	3266.09	3303.9	3357.24	3384.17	3404.89	3489.41	3548.16	3590.34	3675.06	3734.27	3760.79	3830.61	3856.21	3953.26	3982.67	4019.57	4085.71	4119.34	4214.31	4284.17	4310.39	4356.61	4413.03	4512.54	4527.52	4665.21	4687.99	4740.04	4869.43	4924.23	5004.79	5067.3	5084.49	5103.3	5131.93	5165.97	5227.14	5295.43	5396.39	5424.39	5512.76	5597.97	5639.13	5725.59
Candida_bracarensis_CBS_10154T_CBS	3127.24	3158.04	3296.29	3339.88	3485.65	3592.23	3662.49	3715.5	3742.52	3797.73	3819.01	3894.16	4011.64	4042.79	4280.25	4302.27	4412.02	4536.08	4664.94	4703.77	4775.31	4809.24	4869.77	4890.95	5005.12	5078.08	5259.47	5355.51	5498.17	5617.23	5680.05	5722.33	5850.09	5928.8	5977.17	6028.95	6084.25	6249.12	6435.07	6540.54	6588.74	6615.83	6659.49	6728.9	6868.94	6899.33	6967.87	6996.02	7050.34
Candida_bracarensis_RV1_MY_1_10_ERL	3092.9	3122.45	3211.14	3273.04	3291.48	3306.71	3333.87	3460.47	3482.32	3668.92	3822.81	4007.06	4296.78	4411.01	4532.81	4660.2	4702.83	4811.4	4870.8	5075.49	5352.43	5497.37	5615.7	5638.11	5714.7	5844.93	5928.55	6007.22	6028.13	6077.04	6218.76	6247.49	6287.87	6545.59	6586.2	6618.36	6660.68	6728.19	6850	6900.48	6939.48	6966.59	6989.98	7047.69	7306.58	7355.15	7502.94	7616.54	7842.05
Candida_buenavistaensis_RV1_MY_1_10_ERL	3035.15	3054.45	3073.88	3102.01	3132.72	3227.63	3267.04	3291.04	3338.56	3374.62	3430.71	3448.38	3471.97	3494.43	3539.86	3555.93	3581.57	3620.6	3639.42	3715.76	3787.98	3838.89	3962.47	4013.54	4108.09	4204.45	4235.45	4281.23	4384.04	4518.76	4568.65	4696.11	4790.71	4865.1	4885.57	4981.21	5007.92	5153.71	5208.38	5468.56	5693.01	5758.02	6020.51	6060.47	6101.57	6145.54	6201.1	6361.3	6414.37
Candida_carpophila_CBS_5256_CBS	3048.96	3111.28	3158.77	3178.7	3209	3230.6	3300.69	3337	3431.24	3451.53	3475	3512.67	3555.13	3669.38	3689.63	3717.28	3790.15	3816.96	3867.56	3936.64	4029.01	4051.03	4085.01	4107.61	4184.81	4280.29	4443.58	4532.43	4611.08	4705.07	4803.01	4825.54	4866.66	5152.38	5226.72	5364.11	5424.66	5638.63	5681.5	5726.55	5778.43	5998.51	6060.96	6354.16	6405.06	6458.23	6495.4	6597.1	6667.67
Candida_carpophila_CBS_7921_CBS	3156.95	3175.37	3226.18	3243.24	3276.95	3296.6	3343.07	3362.2	3427.43	3447.4	3471.31	3507.03	3550.69	3620.86	3663.85	3685.94	3720.91	3763.09	3812.64	3833.65	3864.44	3933.55	4026.27	4047.63	4185.88	4221.74	4276.56	4385.69	4441.15	4492.28	4520.3	4604.92	4685.17	4757.58	4820.8	4862.43	5197.22	5235.18	5420.54	5481.24	5593.86	5633.84	5676.86	5702.27	5907.08	5976.1	6028.98	6054.43	6288.06
Candida_castellii_CBS_4332T_CBS	3114	3241.64	3302.19	3337.82	3427.61	3512.61	3608.85	3627.84	3667.83	3724.96	3787.13	3814.8	3857.7	3961.15	4031.19	4115.5	4280.33	4303.97	4343.69	4416.04	4613.85	4644.04	4689.39	4724.04	4788.2	4811.36	4859.97	4906.89	5006.44	5098.1	5177.11	5266.25	5294.68	5445.14	5519.33	5741.98	5784.77	5939.77	6004.02	6032.16	6181.66	6223.66	6442.69	6600.91	6645.68	6680.39	6851.8	6919.58	6961.96
Candida_catenulata_138_VML	3037.76	3071.94	3110.48	3165.08	3193.44	3217.74	3239.02	3310.82	3383.78	3410.16	3428.9	3444.78	3500.41	3519.7	3614.44	3636.04	3652.92	3677.86	3722.96	3744.46	3807.86	3923.9	3948.71	4071.58	4153.08	4194.6	4228.94	4252.38	4380.78	4394.4	4417.66	4446.82	4470.2	4538.62	4629.81	4760.9	4797.86	4904.18	4930.4	5227.7	5265.64	5305.64	5479.84	5609.9	5638.08	5668.08	5711.12	5772.84	5966.22
Candida_catenulata_86_VML	3167.07	3221.06	3247.06	3271.08	3382.85	3410.73	3444.16	3482.39	3520.5	3614.51	3638.53	3723.25	3923.97	4015.12	4068.04	4136.47	4228.12	4252.73	4335.83	4381.57	4447.67	4470.99	4538.8	4760.54	4798.31	4901.97	4930.23	4967.06	5133.13	5226.65	5266.47	5304.62	5478.5	5572.18	5610.22	5638.29	5753.3	5773.09	5967.11	6004.9	6043.85	6148.73	6341.35	6413	6443.35	6471.31	6495.19	6619.06	6703.86
Candida_catenulata_CBS_565T_CBS	3144.86	3208.48	3247.82	3289.25	3312.51	3379.97	3408.62	3441.62	3479.29	3498.02	3558.27	3722.62	3814.68	3836.48	3863.85	3898.08	4098.84	4131.74	4193.92	4232.29	4386.35	4536.89	4571.17	4635.49	4695.08	4756.56	4813.22	4872.43	4931.04	4964.2	5219.8	5241.13	5375.78	5477.9	5570.95	5771.42	6002.78	6044.39	6073.05	6147.44	6290.09	6331.84	6375.29	6412.18	6454.81	6494.22	6576.19	6618.92	6697.12
Candida_catenulata_DSM_70040_DSM	3206.16	3247.15	3319.59	3449.43	3471.66	3479.99	3495.81	3651.69	3836.19	4062.03	4099.97	4234.41	4362.23	4381.86	4395.11	4536.92	4631.79	4692.53	4812.97	5220.46	5441.05	5457.54	5476.29	5534.78	5551.27	5573.82	5589.54	5751.81	5963.19	6002.21	6041.76	6058.21	6147	6332.32	6411.22	6452.98	6502.55	6617.6	6633.43	6704.18	6759.53	6883.09	6898.48	6914.03	6946.48	6960.59	6997.76	7038.91	7112.27
Candida_catenulata_DSM_70136_DSM	3369.29	3408.05	3476.71	3625.43	3666.5	3914.36	4046.14	4061.82	4099.8	4137.1	4206.13	4232.94	4366.89	4417.51	4545.01	4627.01	4674.68	4710.19	4810.89	4836.76	4855.47	4868.75	4892.78	4927.8	4956.23	4999.28	5038.52	5138.59	5303.58	5329.85	5383.53	5440.29	5455.62	5478.76	5533.88	5549.65	5570.83	5769.88	5956.67	6000.62	6040.81	6146.07	6310.34	6351.5	6409.31	6449.76	6492.47	6530.94	6655.95
Candida_cylindracea_DSM_2031T_DSM	3042.58	3083.2	3108.39	3126.2	3156.83	3188.67	3213.01	3253.46	3265.4	3288.87	3300.91	3331.38	3399.87	3417.29	3471.92	3488	3511.34	3540.83	3637.24	3653.82	3676	3741.76	3757.77	3797.18	3854.6	3871.27	3907.31	3977.65	4088.42	4197.37	4300.48	4355.71	4367.88	4408.79	4426.35	4465.89	4517.99	4558.32	4639.15	4736.51	4923.95	5043.81	5061.94	5100.61	5793.11	5807.58	5817.79	5887.56	5976.85
Candida_davenportii_CBS_9069T_CBS	3090.74	3342.98	3463.57	3484.26	3615.04	3632.7	3724.69	3785.33	3810.87	3842.8	3873.46	3961.92	4015.15	4125.06	4264.69	4459.69	4583.36	4648.56	4712.15	4737.92	4823.36	4907.57	4988.71	5006.03	5054.67	5202.29	5224.48	5618.74	5676.18	5745.98	5810.11	5942.13	5970.49	6071.5	6185.06	6660.73	6688.59	6733.94	6775.57	6874.36	6969.29	7000.22	7233.45	7264.64	7295.01	7448.06	7581.67	7623.21	7684.61
Candida_dubliniensis_20_UKE	3062.79	3085.72	3105.93	3151.35	3210.53	3231.23	3283.82	3331.33	3354.12	3447.88	3476.06	3488.95	3533.25	3562.4	3604.03	3688.3	3712.67	3758.01	3818.84	4006.57	4030.31	4131.04	4148.12	4215.09	4243.01	4379.5	4528.5	4818.18	4977.59	5052.15	5209.64	5412.84	5445.97	5467.86	5563.17	5713.68	5752.41	5911.76	6002.95	6026.2	6057.37	6123.97	6172.89	6213.98	6340.3	6362.07	6436.83	6465.61	6498.82
Candida_dubliniensis_41_3_ZZMK	3106.55	3152.78	3175.99	3213.58	3232.59	3247.83	3288.88	3356.07	3381.12	3428.64	3491.96	3562.18	3636.17	3711.53	3780.1	3837.19	4006.96	4039.41	4248.71	4381.37	4399.89	4654.75	4690.13	4763.46	4846.02	4881.98	4914.43	4939.21	4991.35	5060.17	5212.66	5321.36	5446.8	5755.53	6007.4	6035.12	6058.73	6122.35	6176.66	6216.21	6340.21	6362.91	6441.28	6466.65	6504.9	6581.43	6629.35	6715.27	6858.68
Candida_dubliniensis_41_5_ZZMK	3089.39	3175.1	3211.95	3233.15	3247.8	3284.77	3329.93	3356.48	3376.48	3430.73	3469.56	3492.69	3539.79	3565.19	3636.38	3761.31	3784.71	3843.64	3872.35	3939.03	4005.22	4036.32	4246.59	4281.66	4380.82	4402.89	4456.22	4690.13	4764.72	4848.68	4882.6	4941.41	5060.55	5099.78	5166.34	5225.99	5375.95	5413.84	5716.22	5754.39	5913.1	6004.07	6034.29	6059.53	6178.13	6235.94	6440.8	6467.56	6502.23
Candida_dubliniensis_41_9_ZZMK	3088.4	3176.24	3210.23	3232.87	3247.73	3286.51	3329.58	3356.13	3376.98	3452.49	3471.07	3491.44	3537.82	3565.06	3635.95	3693.18	3760.94	3783.65	3842.19	3872.7	3937.06	4004.41	4150.54	4216.7	4246.75	4284.24	4380.69	4457.22	4688.21	4764.55	4846.55	4883.11	5061.58	5222.54	5414.12	5447.78	5718.65	5754.37	5912.19	6001.06	6034.48	6060.09	6124.9	6176.31	6214.94	6363.39	6440.52	6467.17	6506.95
Candida_dubliniensis_99_PSB	3066.85	3086.95	3101.45	3130.5	3166.5	3213.15	3235.3	3247.65	3284.8	3328.65	3359.85	3379.1	3392.55	3432	3454	3492.8	3520.35	3536.45	3565.1	3603.15	3617.6	3637.8	3692.75	3715.6	3762.65	3824	3886.6	4010.65	4151.6	4181.9	4343.8	4382.55	4455.7	4614.7	4869.85	4900.65	4935.5	4981.7	5093.7	5224.55	5452	5757.2	5919.05	6063.35	6129.95	6179.85	6214.65	6350.5	6369
Candida_dubliniensis_CBS_7987_CBS	3067.17	3091.41	3128.23	3163.96	3188.39	3209.63	3240.07	3282.1	3333.5	3358.24	3397.74	3433.9	3453.47	3490.32	3538.22	3561.33	3635.85	3690.84	3713.7	3760.5	3783.9	3805.15	3902.57	3936.5	3976.11	4085.34	4109.99	4151	4180.28	4245.2	4297.77	4340.9	4374.54	4403.64	4454.94	4613.71	4740.23	4781.26	4859.85	4884.24	4933.88	4980.71	5011.08	5054.59	5094.46	5157.08	5381.59	5415.57	5564.65
Candida_dubliniensis_CBS_7988_CBS	3064.47	3089.13	3109.51	3180.44	3211.41	3235.04	3290.34	3314.94	3359.21	3379.53	3431.29	3453.92	3475.39	3492.93	3520.37	3537.69	3565.49	3648.01	3783.74	3841.06	3901.94	3990.97	4008.42	4249.17	4283.61	4383.98	4635.35	4654.81	4690.95	4765.87	4883.7	4968.24	5087.75	5145.65	5215.5	5449.21	5473.79	5756.72	6003.85	6061.97	6126.8	6178.47	6218.62	6366.32	6440.7	6469.87	6509.98	6584.1	6629.35
Candida_dubliniensis_CBS_8500_CBS	3067.63	3088.99	3129.22	3163.37	3210.35	3239.82	3281.7	3331.02	3358.44	3434.51	3448.62	3488.16	3508.27	3536.86	3561.47	3609.87	3635.56	3690.64	3714.21	3760.98	3783.72	3822.54	3868.34	3899.94	3938.75	3975.6	3992.18	4066.53	4086.62	4107.54	4152.83	4181	4246.36	4295.94	4375.73	4406.5	4456.4	4544.41	4612.76	4637.48	4679.62	4739.34	4784.86	4893.94	4933.58	4981.18	5012.19	5055.04	5090.67
Candida_dubliniensis_CBS_8501_CBS	3070.03	3130.88	3170.65	3185.17	3215.54	3238.02	3280.51	3318.86	3334.61	3362.46	3379.59	3436.3	3451.4	3496.01	3522.4	3540.08	3568.87	3607.59	3695.2	3717.2	3764.97	3788.9	3826.2	3946.62	3997.1	4012.82	4036.71	4113.93	4154.55	4250.81	4285.05	4295.43	4386.09	4695.45	4769.29	4850.26	4887.39	5152.58	5227.99	5453.04	5723.74	5759.51	5916.74	6008.75	6063.85	6084.3	6130.55	6180.41	6218.98
Candida_dubliniensis_CD_524_CBS	3032.06	3067.13	3088.51	3105.65	3127.74	3210.26	3233.93	3285.06	3329.56	3356.84	3378.85	3434.74	3452.08	3492.17	3536.8	3564.14	3635.43	3691.66	3715.92	3761.51	3783.66	3822.59	3888.83	3944.74	4009.22	4035.93	4068.34	4112.65	4152.98	4223.83	4248.18	4282.01	4344.91	4381.93	4453.63	4765.97	4981.84	5014.16	5058.62	5222.53	5416.63	5450.03	5566.89	5722.56	5756.73	5916.86	6039.04	6063.35	6128.54
Candida_dubliniensis_CD_6024_CBS	3070.96	3130.86	3186.58	3215.56	3238.12	3273.62	3292.15	3320.18	3334.55	3363.86	3380.46	3436.93	3452.57	3478.78	3496.97	3523.64	3540	3569.6	3609.02	3639.67	3696.22	3717.85	3765.95	3791.61	3827.53	3947.4	4013.88	4037.51	4115.31	4155.61	4250.63	4284.67	4301.68	4386.4	4454.41	4470.37	4769.18	4872.94	5060.37	5103.69	5152.76	5228.04	5453.98	5724.71	5760.13	5919.06	6011.33	6064.92	6084.26
Candida_dubliniensis_CM_1_CBS	3035.78	3068.65	3094.72	3111.74	3214.3	3238.35	3289.33	3334.68	3361.4	3380.93	3455.77	3496.6	3521.5	3541.56	3568.04	3603.07	3638.84	3695.45	3718.26	3765.03	3787.98	3891.69	3949.11	4013.14	4038.51	4072.11	4116.05	4157.53	4185.43	4252.59	4287.69	4387.09	4460.79	4694.17	4770.99	4893.81	5062.06	5158.33	5222.93	5420.57	5454.81	5727.32	5762.48	5920.64	6009.95	6043.26	6067.67	6133.14	6184.51
Candida_dubliniensis_Eg_202_CBS	3028.52	3063.41	3089.17	3120.86	3178.58	3208.64	3229.98	3284.23	3325.78	3354.84	3375.92	3445.3	3487.27	3532.05	3558.71	3604.04	3631.95	3687.96	3711.81	3757.37	3781.53	3818.68	3883.18	3905.17	3941.08	4004.19	4029.16	4063.79	4109.27	4146.82	4174.42	4239.24	4273.79	4375.97	4448.88	4480.92	4760.58	4868.53	5050.66	5164.6	5213.78	5444.85	5716.11	5751.45	5946.1	6053.93	6120.87	6171.68	6208.03
Candida_dubliniensis_RV_2_2006VML	3035.34	3066.99	3096.53	3127.33	3164.51	3210.37	3284.23	3332.66	3390.54	3432.47	3456.53	3482.79	3535.46	3562.04	3610.37	3636.11	3691.7	3711	3732.03	3761.57	3804.01	3821.01	3849.54	3881.4	3904.79	3950.6	3994.09	4086.01	4107.73	4131.91	4151.34	4178	4231	4247.37	4294.26	4340.69	4404.17	4450.26	4562.41	4580.57	4609.2	4784.7	4865.46	4898.04	5048.4	5089.3	5150.49	5220.76	5563.49
Candida_dubliniensis_SA_108_CBS	3064.3	3107.23	3125.2	3163.43	3178.95	3208.42	3233.31	3283.35	3328.45	3356.88	3377.86	3431.41	3453.53	3474.46	3491.03	3534.64	3562.2	3610.62	3634.04	3691.83	3712.91	3760.3	3823.91	3883.84	3910.01	3953.66	4004.67	4066.96	4100.07	4130.93	4149.69	4217.07	4243.48	4273.84	4340.6	4379.14	4408.13	4449.37	4492.07	4575.04	4682.79	4971.84	5053	5075.55	5165.31	5213.5	5447.52	5470.66	5720.11
Candida_dubliniensis_SA_121_CBS	3067.21	3092.73	3124.03	3210.94	3233.04	3281.7	3327.85	3359.76	3375.6	3447.67	3489.39	3510.91	3536.16	3561.83	3610.49	3637.36	3690.55	3713.31	3783.46	3822.13	3885.24	3908.07	3943.05	3991.84	4066.63	4104.76	4149.84	4179.92	4243.96	4278.3	4376.32	4450.99	4736.77	4785.47	4933.28	4980.6	5006.95	5054.64	5097.8	5155.04	5220.1	5256.8	5564	5599.29	5716.9	5910.57	5950.26	6070.97	6175.71
Candida_duobushaemulonii_CBS_6915_CBS	3031.53	3058.86	3140.32	3211.1	3250.15	3325.68	3360.46	3395.63	3484.39	3505.43	3539.52	3605.54	3669.36	3762.97	3872.47	3984.59	4003.43	4131.14	4424.33	4516.31	4582.19	4704.67	4740.63	4993.05	5089	5360.65	5509.68	5668.02	6009.52	6035.7	6062.13	6095.44	6119.32	6154.01	6282.8	6342.81	6472.71	6499.49	6549.66	6651.75	6685.03	6848.48	6875.36	6922.64	6952.88	7018.44	7051.08	7222.41	7540.43
Candida_duobushaemulonii_CBS_6915_CBS_2	3057.81	3108.2	3125.5	3168.75	3211	3251.3	3281.6	3302.93	3325.14	3361.05	3379.02	3400.25	3482.53	3506.02	3543.07	3607.2	3667.52	3707.2	3867.26	3922.68	3999.3	4079.24	4099.91	4132.46	4215.77	4356.28	4425.63	4515.87	4573.66	4630.84	4739.41	4784.36	5000.74	5106.08	5275.4	5394.45	5646.11	5671.91	5750.59	6033.82	6059.05	6096.15	6119.22	6243.1	6281.09	6340.14	6428.17	6468.96	6510.24
Candida_duobushaemulonii_CBS_7798T_CBS	3058.89	3140.47	3176.27	3213.47	3251.32	3292.9	3325.34	3379.53	3464.72	3487.95	3505.14	3541.46	3667.18	3709.57	3932.53	4001.75	4088.5	4128.73	4287.5	4355.66	4425.26	4575.44	4633.57	4805.52	4844.06	4875.48	4979.26	5088.9	5108.37	5509.01	5574.16	5670.51	5746.83	6037.29	6060.92	6096.1	6119.58	6156.57	6244.75	6281.83	6353.09	6421.4	6506.11	6551.18	6578.51	6611.64	6651.49	6686.97	6715.31
Candida_duobushaemulonii_CBS_7799_CBS	3059.35	3141.88	3173.36	3211.3	3252.47	3284.45	3325.74	3505	3539.75	3667.12	3711.95	3758.12	3773.26	3808.01	3931.02	4005.23	4128.21	4286.03	4342.94	4425.51	4582.71	4633.63	4666.22	4789.95	4844.06	4982.95	5089.44	5514.6	5646.15	5669.75	5749.43	6036.67	6061.69	6096.33	6119.96	6157.11	6245.81	6282.24	6313.65	6341.27	6420.43	6472.6	6508.38	6569.09	6651.81	6874.58	6923.4	6952.62	7012.27
Candida_duobushaemulonii_CBS_7800_CBS	3059.24	3141.75	3172.42	3251.77	3284.91	3325.86	3380.55	3506.4	3540.45	3667.83	3710.09	3777.24	3930.38	4005.16	4128.46	4285.53	4359.94	4425.74	4579.9	4634.87	4667.48	4843.96	4989.43	5089.34	5129.63	5510.1	5647.25	5670.15	5750	6035.89	6061.81	6096.14	6119.99	6155.92	6245.61	6282.2	6340.92	6420.77	6471.75	6505.81	6568.98	6651.79	6687.61	6850.53	6874.87	6952.69	7016.11	7052.71	7394.69
Candida_duobushaemulonii_CBS_9754_CBS	3059.21	3137.51	3210.68	3250.42	3325.94	3368.75	3401.23	3484.89	3503.49	3538.61	3607.17	3631.53	3761.26	3789.55	3814.28	3874.88	3984.47	4003.6	4039.53	4162.77	4204.2	4288.13	4425.15	4537.92	4581.82	4661.05	4701.09	4843.72	4878.43	4968.37	5091.28	5174.06	5361.35	5402.7	5511.48	5564.89	5669.45	5715.83	5746.61	5782.34	5846.8	6039.38	6062.3	6119.39	6156.09	6246.11	6282.03	6316.96	6422.86
Candida_duobushaemulonii_CBS_CL_7829P_CBS	3031.69	3058.97	3139.62	3211.04	3250.49	3325.9	3395.85	3503.11	3539	3608.13	3670.72	3762.01	3874.17	3983.76	4003.42	4128.74	4164.39	4245.19	4287.05	4407.26	4425.44	4582.46	4663.23	4704.36	4818.03	4843.81	4993.17	5088.9	5360.75	5510.32	5645.37	5667.94	5743.37	6035.71	6062.29	6094.8	6119.33	6153.16	6244.9	6283	6421.14	6499.68	6551	6651.8	6684.03	6875.49	6954.71	7007.91	7036.87
Candida_duobushaemulonii_MY916_09_ERL	3030.81	3059.6	3126.76	3140.45	3212.66	3250.91	3282.11	3325.76	3368.84	3485.52	3504.04	3539.45	3645.54	3669.52	3747.36	3762.35	3786.5	3877.34	3987.4	4003.47	4042.4	4126.62	4158.66	4287.55	4424.34	4581.52	4663.53	4788.32	4842.59	4864.62	4977.84	5088.16	5106.12	5509.2	5574.23	5646.61	5667.99	5747.05	5869.69	6029.52	6060.5	6118.78	6150.61	6244.89	6281.56	6341.91	6419.11	6475.84	6497
Candida_emobii_DSM_70858T_DSM	3089.72	3107.52	3126.53	3186.83	3198.82	3212.84	3329.76	3339.92	3486.17	3522.54	3561.13	3610.53	3657.89	3707.87	3812.92	3851.95	3875.46	3933.68	3985.5	4037.43	4067.79	4227.73	4372.25	4470.68	4503.82	4609.07	4778.27	4848.79	5199.42	5365.4	5545.49	5647.71	5670.51	5947.62	6006.31	6017.05	6042.56	6065.94	6087.35	6109.13	6139.85	6178.86	6213.63	6324.68	6351.31	6373.04	6492.75	6658.28	6694.02
Candida_famata_991300257_LBK	3127.24	3169.15	3189.5	3244.06	3256.82	3333.96	3365.18	3449.49	3466.73	3501.9	3547.77	3663.35	3695	3799.9	3823.32	3973.99	4256	4280.91	4438.65	4596.73	4667.3	4813.89	4862.18	4887.61	4903.45	5059.08	5268.2	5303.13	5431.03	5458.27	5635.85	5677.76	5756.13	5883.65	5983.37	6338.96	6382.45	6485.61	6654.51	6728.61	6763.52	6898.45	6931.35	6962.99	7005.61	7032.68	7095.37	7129.78	7324.35
Candida_famata_DSM_70590_DSM	3078.98	3126.96	3178.72	3199	3244.59	3256.25	3327.48	3371.31	3385.57	3454.56	3473.27	3485.15	3510.97	3546.84	3617.03	3655.14	3690.15	3703.41	3778.2	3797.81	3837.64	4010.07	4043.96	4080.57	4249.76	4278.88	4370.71	4383.71	4425.1	4484.38	4595.24	4664.09	4681.65	4708.86	4812.56	4884.84	5057.03	5302.08	5676.53	5770.95	5898.37	5969.86	6013.03	6060.64	6157.66	6248.64	6357.35	6374.38	6396.98
Candida_famata_MY105.10_ERL	3029.73	3078.04	3126.18	3178.22	3191.75	3242.31	3290.67	3338.9	3370.16	3452.5	3472.09	3512.63	3544.74	3615.7	3690.55	3796.73	3846.03	3973.43	4209.92	4249.56	4369.27	4423.6	4482.69	4660.57	4679.73	4856.68	4882.84	5056.71	5200.43	5223.63	5300.08	5546.5	5632.83	5674.7	5769.23	6012.08	6057.96	6155.19	6174.67	6248.2	6311.38	6354.1	6373.27	6391.9	6466.47	6487.22	6581.1	6637.01	6681.16
Candida_freyschussi_DSM_70047_DSM	3060.9	3094.29	3105.75	3191.12	3218.28	3245.5	3259.23	3270.52	3329.57	3374.9	3412.38	3449.2	3473.56	3485.76	3521.73	3578.1	3608.8	3699.87	3740.63	3892.26	3917.92	4008	4023.02	4121.74	4187.17	4258.99	4317.2	4361.48	4423.54	4576.91	4589.77	4691.73	4750.53	4779.15	4872.28	4889.69	4925.61	4995.36	5260.38	5286.7	5427.68	5610.79	5649.5	5763.98	5960.02	6032.41	6064.87	6121.8	6155.8
Candida_friedrichii_DSM_70050T_DSM	3093.3	3101.71	3129.72	3199.49	3213.32	3284.24	3299.57	3376.53	3463.96	3500.76	3602.93	3673.63	3852.51	4000.14	4038.46	4351.26	4384.3	4418.82	4558.34	4826.08	5072.75	5268.86	5303.15	5562.66	5583.83	5622.16	5711.17	5820	5837.42	5874.35	6030.36	6060.84	6096.85	6162.25	6203.31	6236.57	6349.93	6393.49	6430.04	6533.74	6549.86	6576.77	6596.54	6632.06	6658.59	6712.13	6752.95	6786.13	6862.68
Candida_frijolesensis_CBS_10377T_CBS	3099.45	3163.36	3179.95	3212.79	3240.94	3267.97	3306.22	3394.04	3441.41	3467.06	3498.95	3549.98	3619.39	3676.12	3709.16	3760.5	3785.74	3817.63	3944.87	4034.07	4082.95	4146.77	4281.57	4391.75	4478.25	4581.3	4694.29	4834.76	4929.64	4954.41	5201.64	5270.38	5378.81	5667.37	5729.8	5750.08	5793.86	6034.27	6061.23	6201.59	6328.26	6365.03	6483.39	6543.39	6596.69	6618.4	6653.42	6788.86	6878.8
Candida_glabrata_10035463.101_USH	3090.87	3112.02	3200	3246.86	3296.58	3311.91	3375.41	3485.11	3537.47	3624.32	3645.2	3701.98	3869.96	4213.97	4434.15	4665.62	4699.7	4805.11	4843.81	4884.31	4987.51	5050.13	5083.6	5104.77	5150.49	5237.56	5391.74	5463.05	5550.82	5585.7	5638.12	5878.32	5927.45	6025.28	6178.08	6221.13	6327.14	6488.87	6587.37	6616.42	6697.15	6768.42	6898.86	6966.15	6994.91	7044.56	7174.21	7217.3	7302.86
Candida_glabrata_31_PSB	3114.09	3132.72	3198.1	3213.63	3241.85	3294.64	3309.25	3347.38	3371.8	3387.11	3458.69	3485.68	3535.37	3553.78	3622.5	3640.77	3703.1	3814.22	3869.23	3953.42	3975.28	4010.31	4023.78	4213.93	4271.85	4299.13	4433.08	4465.07	4665.37	4695.68	4804.02	4817.6	4841.7	4886.39	4900.08	4994.44	5024.03	5046.21	5087.61	5238.92	5269.72	5392.43	5411.58	5467.98	5510.75	5554.86	5628.12	5878.18	5908.7
Candida_glabrata_ATCC_2001T_THL	3070.19	3111.92	3199.44	3238.58	3257.74	3270.64	3315.46	3344.8	3536.37	3576.96	3597.06	3623.84	3659.84	3687.65	3731.45	3765.13	3810.53	3846.62	3877.76	3976.13	4007.71	4088.29	4192.32	4274.17	4321.71	4380.58	4433.09	4541.3	4693.07	4797.42	4837.35	5047.58	5150.54	5179.49	5235.77	5388.91	5461.72	5506.28	5524.42	5548.37	5877.07	5908.1	6006.82	6026.46	6175.58	6219.78	6261.53	6286.52	6324.13
Candida_glabrata_ATCC_90030_VML	3054.7	3068.13	3110.65	3196.67	3227.75	3253.12	3272	3296.35	3343.3	3371.25	3480.73	3533.58	3554.7	3573.75	3604.65	3622.22	3638.75	3685.37	3712.07	3729.72	3761.1	3844.88	3870.97	3974.15	4002.42	4026.3	4086.65	4191.15	4213.55	4321.85	4351.2	4379.02	4431.35	4511.95	4539.88	4635.2	4689.08	4707.65	4836.95	5046.93	5149.8	5178.05	5234.82	5390.27	5504.5	5521.33	5548.62	5590.1	5876.52
Candida_glabrata_CBS_138T_CBS	3107.03	3146.62	3192.93	3244.54	3291.08	3309.08	3333.12	3381.01	3424.84	3455.17	3480.06	3558.61	3593.6	3642.97	3728.75	3770.94	3832.36	3918.35	3945.74	3971.63	3998.89	4095.38	4210.31	4273.49	4391.43	4430.95	4465.59	4659.31	4691	4769.46	4797.66	4837.29	4881.51	4980.27	5025.6	5077.34	5304.15	5361.39	5386.89	5459.24	5543.03	5923.88	6021.71	6053.14	6172.39	6215.41	6408.81	6582.46	6612.27
Candida_glabrata_CBS_2175_CBS	3110.08	3178.96	3197.24	3241.26	3308.39	3328.33	3372.69	3463.64	3483.06	3536.17	3558.79	3595.73	3622.5	3645.8	3699.46	3729.94	3842.99	3921.69	3975.71	4086.83	4115.63	4214.52	4280.7	4320.31	4435.03	4697.32	4773.11	4845.18	4885.73	5028.92	5079.34	5237.33	5311.75	5367.97	5391.73	5463.93	5550.39	5589.16	5879.52	5929.02	6027.29	6178.4	6221.4	6272.68	6329.94	6478.79	6507.06	6588.31	6618.88
Candida_glabrata_CBS_2663_CBS	3110.58	3197.31	3253.25	3308	3335.95	3376.92	3483.22	3535.88	3622.34	3645.59	3700.12	3730.6	3842.93	3922.38	3975.39	4008.01	4214.43	4381.28	4434.98	4467.11	4665.47	4699.37	4773.76	4884.02	4987.35	5029.45	5150.99	5237.73	5368.91	5392.61	5464.3	5524.67	5550.95	5586.29	5634.35	5879.68	5929.53	6025.25	6178.4	6221.99	6269.39	6328.79	6506.59	6588.44	6618.86	6696.24	6768.16	6819.98	6893.27
Candida_glabrata_CBS_858_CBS	3083.13	3107.01	3194.82	3245.11	3271.2	3306.41	3370.83	3438.33	3480.39	3532.4	3554.15	3619.56	3643.3	3695.33	3728.07	3744.24	3837.27	3918.51	3971.85	3999.48	4082.8	4211.51	4275.88	4317.19	4430.68	4693.79	4768.98	4837.67	4880.12	4978.43	5024.68	5073.56	5145.28	5233.07	5307.9	5363.86	5385.02	5459.59	5520.45	5545.47	5580.01	5873.73	6022.21	6056.6	6172.63	6215.91	6321.17	6473.38	6501.34
Candida_glabrata_CBS_860_CBS	3084.36	3109.14	3196.29	3252.22	3308.91	3373.47	3482.35	3534.71	3556.62	3595.99	3621.97	3709.59	3764.06	3826.33	3948.53	3975.01	4250.89	4351.45	4410.04	4433.86	4597.95	4882.9	4985.6	5026.02	5080.76	5264.92	5390.12	5462.87	5508.37	5564.22	5624.95	5652.46	5877.85	5927.02	6023.95	6176	6220.25	6327.08	6478.59	6504.97	6586.97	6616.5	6766.58	6818.34	6895.51	6964.49	6993.47	7333.27	7519.54
Candida_glabrata_CBS_862_CBS	3110.51	3149.1	3179.04	3197.65	3221.87	3253.73	3294.04	3312.59	3382.12	3482.71	3536.11	3622.87	3646.97	3699.32	3731.68	3760.25	3842.61	3922.56	3975.78	4003.32	4039.89	4094.36	4217.97	4396.89	4435.38	4470.79	4547.83	4697.51	4773.86	4885.49	4984.13	5079.6	5150.41	5237.19	5313.7	5366.79	5393.26	5464.24	5525.02	5550.84	5607.47	5879.79	5929.92	6028.09	6069.84	6229 29	6266.66	6588.54	6620.62
Candida_glabrata_CBS_863_CBS	3110.47	3197.43	3254.19	3307.52	3336.1	3375.13	3483.06	3535.82	3622.53	3709.96	3838.3	3975.43	4213.89	4434.68	4666.21	4696	4774.04	4884.19	4987.65	5028.61	5081.08	5315.29	5373.39	5391.03	5464.03	5511.8	5565.5	5627.43	5650.55	5879.06	5928.93	6024.83	6067.85	6177.96	6221.44	6330.31	6506.7	6588.41	6618.47	6697.38	6767.45	6820.39	6897.3	6928.83	6966.45	6995.07	7046.27	7172.6	7303.61
Candida_glabrata_CBS_8947_CBS	3085.95	3110.78	3197.94	3244.11	3305.93	3373.03	3483.44	3536.13	3559.36	3603.27	3622.96	3646.01	3700.74	3730.21	3845.26	3975.83	4087.62	4214.31	4320.75	4379.72	4435.16	4698.92	4885.42	5028.3	5048.76	5078.67	5151.12	5182.23	5237.83	5391.35	5464.27	5523.57	5551.1	5591.67	5879.46	5929.01	6008.95	6028.27	6068.67	6179.45	6221.73	6271.68	6330.59	6379.61	6480.52	6506.78	6589.07	6619.22	6769.35
Candida_glabrata_DSM_11950_DSM	3068.79	3109.5	3166	3197.43	3212.28	3240.2	3293.09	3309.59	3357.96	3372.51	3446.93	3481.91	3499.79	3534.77	3553.46	3573.6	3622.31	3637.81	3660.51	3698.78	3730.65	3765.87	3809.04	3831.03	3845.43	3882.51	3974.72	4012.29	4087.11	4171.06	4271.08	4352.04	4379.17	4432.85	4461.87	4540.48	4688.91	4702.46	4751.8	4795.63	4835.42	5046.84	5149.95	5178.53	5220.32	5235.2	5248.96	5270.88	5521.37
Candida_glabrata_DSM_6425_DSM	3067.77	3164.97	3199.2	3211.1	3238.61	3251.28	3276.63	3309.04	3356.28	3370.79	3399.97	3444.48	3480.79	3497.52	3533.4	3553.18	3571.66	3589.22	3620.73	3658.76	3696.7	3730.8	3764.78	3807.19	3843.55	3880.87	3918.41	3972.71	4011.26	4085.46	4167.58	4309.24	4323.75	4349.04	4460.05	4480.25	4537.96	4574.15	4685.95	4704.33	4748.08	4832.5	5043.98	5146.74	5175.55	5217.49	5231.74	5244.92	5268.96
Candida_glabrata_DSM_70615_DSM	3070.3	3110.89	3199	3237.66	3255.38	3273.89	3312.65	3344.89	3360.97	3372.9	3481.7	3535.97	3549.99	3575.33	3623.41	3638.27	3661.6	3687.33	3731.48	3764.29	3846.45	3879.24	3975.71	4008.48	4087.68	4191.89	4252.23	4323.01	4352.65	4380.58	4540.88	4636.07	4689.23	4707.69	4722.58	4795.32	4835.95	4910.34	5047.19	5150.23	5178.97	5189.26	5235.23	5250.03	5268.09	5521.61	5549.6	5590.31	5876.77
Candida_guiKermondi_CBS_2682_CBS	3091.58	3196.32	3214.44	3231.04	3320.8	3344.97	3366.7	3420.29	3455.48	3474.34	3509.32	3565.68	3813.72	3856.62	4043.01	4206.3	4281.45	4430.8	4538.36	4608	4655.05	4701.86	4784.18	4824.86	4863.78	4901.64	5003.41	5102.52	5128.92	5363.03	5502.81	5623.49	5649.54	5672.18	5718.04	6016.44	6058.89	6140.7	6179.97	6304.1	6356.29	6389.48	6431.27	6459.48	6564.77	6637.22	6681.72	6730.35	6762.8
Candida_guilliermondii_CBS_1909_CBS	3070.27	3092.99	3111.48	3180.88	3210.42	3232.08	3320.68	3344.66	3367.59	3474.26	3508.31	3560.49	3645.08	3714.54	3764.7	3860.47	3947.83	4044.46	4086.97	4204.82	4370.38	4432.84	4514.04	4539.18	4608.68	4700.14	4786.7	4825.78	4904.17	5129.6	5148.58	5363.93	5430.7	5504.38	5625.1	5719.11	5776.19	6059.8	6182.88	6305.58	6363.19	6402.34	6461.16	6639.43	6682.51	6732.38	6764.28	6810.57	6914.34
Candida_guilliermondii_CBS_2024_CBS	3109.81	3181.22	3210.18	3231.12	3321.48	3348.23	3367.3	3452.75	3474.45	3559.27	3641.03	3711.72	3752.36	3770.86	3810.25	3853.56	3881.47	3943.62	4047.02	4086.02	4158.39	4260.17	4370.68	4432.44	4539.19	4780.7	4825.56	4989.32	5146.77	5217.57	5288.31	5363.58	5432.82	5502.24	5598.83	5624.13	5649.43	5718	5775.58	6019.46	6058.9	6181.78	6305.53	6362.08	6403.69	6459.86	6494.84	6638.84	6730.96
Candida_guilliermondii_CBS_2030T_CBS	3093.62	3183.9	3206.32	3232.35	3322.25	3368.42	3381.93	3458.48	3476.59	3512.22	3643.57	3816.53	3860.36	3951.36	4059.07	4205.23	4218.58	4282.84	4433.72	4540.78	4565.37	4610.09	4727.01	4782.24	4825.39	4866.91	4908.9	5009.21	5130.73	5220.15	5365.42	5437.69	5503.79	5625.42	5653.59	5676.23	5718.9	5776.65	5906.96	5927.01	6017.77	6060.01	6182.68	6305.72	6363.97	6403.75	6424.92	6461.61	6639.16
Candida_guilliermondii_CBS_2077_CBS	3182.75	3213.05	3231.7	3321.73	3367.74	3401.09	3458.03	3475.92	3508.78	3642.63	3814.75	3856.64	3950.06	4057.1	4085.56	4204.74	4281.37	4375.23	4432.81	4540.13	4608.66	4703.92	4726.38	4783.72	4825.35	5008.89	5126.59	5218.49	5364.43	5502.58	5569.64	5624.83	5654.14	5675.27	5718.77	5775.32	5906.44	5927.14	6017.52	6058.92	6181.46	6304.61	6363.2	6403.93	6424.25	6460.62	6638.47	6685.68	6732.02
Candida_guilliermondii_CBS_2082_CBS	3032.17	3092.22	3182.23	3203.89	3231.75	3321.12	3342.44	3367.31	3378.48	3442.23	3458.16	3475.53	3508.56	3814.21	3860.97	3873.86	3942.42	4056.79	4085.04	4203.62	4308.11	4432.28	4539.67	4607.69	4702.68	4836.62	5008.86	5101.75	5127.41	5364.25	5502.23	5624.25	5653.79	5675.19	5694.32	5718.38	6016.8	6058.28	6181.34	6303.84	6362.6	6403.15	6459.74	6566.35	6637.98	6681.29	6731.18	6762.37	6911.89
Candida_guilliermondii_CBS_4236_CBS	3093.6	3183.95	3210.18	3232.43	3321.99	3346.34	3367.88	3456.64	3475.93	3511.79	3564.23	3642.46	3816.6	3859.77	3951.25	4043.55	4206.93	4282.95	4373.69	4432.58	4539.98	4609.5	4656.29	4725.33	4781.94	4824.32	4865.7	4905.68	5007.93	5104.37	5129.7	5218.63	5288.41	5364.66	5503.28	5624.08	5649.79	5673.82	5719.03	5837.16	5925.58	6059.1	6181.6	6305.2	6363.1	6399.67	6427.65	6460.74	6493.79
Candida_guilliermondii_CBS_566_CBS	3067.62	3103.21	3142.59	3182.8	3208.92	3231.07	3298.9	3321.1	3366.28	3385.5	3420.7	3457.49	3474.3	3540.22	3567.41	3595.2	3624.58	3648.56	3692.44	3708.98	3751.51	3789.36	3813.99	3839.9	3852.44	3881.14	3914.77	4023.06	4060.99	4083.73	4157.78	4197.73	4230.16	4281.37	4368.19	4410.91	4431.3	4539.38	4572.46	4606.29	4725.18	4778.17	4833.53	4860.08	5008.68	5218.16	5502.59	5597.62	5624.29
Candida_guilliermondii_CBS_566T_CBS_2	3091.43	3180.91	3209.97	3231.05	3319.67	3346.15	3366.71	3456.35	3473.92	3509.24	3562.51	3641.99	3812.08	3855.72	3947.9	4051.91	4084.96	4204.59	4280.56	4369.82	4431.96	4538.83	4607.49	4779.64	4834.75	4865.22	4901.77	4988.53	5128.48	5147.96	5217.02	5287.63	5364.31	5502.89	5623.6	5648.8	5669.04	5717.88	5775.14	5906.43	6059.04	6180.49	6305.05	6361.52	6401.49	6435.88	6459.91	6638.02	6730.98
Candida_guilliermondii_CBS_9751_CBS	3182.03	3231.13	3321.44	3351.83	3367.21	3380.29	3457.13	3474.85	3535.99	3568.68	3641.64	3814.16	3854.02	3949.83	4055.62	4084.93	4205.08	4260.73	4370.84	4432.11	4539.24	4564.9	4608.1	4725.28	4779.77	4824.64	4864.55	5217.4	5286.9	5363.19	5434.99	5501.54	5529.87	5623.63	5649.63	5673.32	5717.28	5774.73	5905.6	5925.57	6016.69	6058.25	6304.33	6362.03	6402.03	6423.91	6458.96	6637.3	6730.88
Candida_guilliermondii_DSM_11947_BRB	3094.31	3245.41	3323.6	3365.4	3457.06	3478.31	3566.87	3821.36	4053.06	4203.45	4280.9	4430.55	4537.61	4565.82	4607.68	4705.59	4825.71	4869.49	5124.41	5366.31	5436.72	5502.88	5602.19	5650.01	5726.75	5924.03	6021.7	6142.4	6181.56	6303	6377.97	6421.8	6461.3	6490.4	6649.1	6702.04	6729.6	6762.84	6911.45	6955.15	7019.68	7056.34	7094.69	7374.68	7645.95	7826.15	7905.35	7942.87	7991.37
Candida_guilliermondii_DSM_11947_DSM	3090.73	3102.26	3301.98	3320.7	3339.37	3420.15	3473.44	3534.73	3568.18	3708.41	3750.66	3851.95	3879.11	4064.45	4082.77	4159.83	4195.49	4268.68	4430.9	4475.67	4523.14	4538.89	4567.51	4576.05	4614.28	4651.51	5099.97	5126.02	5438.06	5505.58	5547.26	5623.06	5653	5713.76	5774.24	5905.67	6015.99	6032.58	6061.22	6114.28	6141.06	6180.71	6213.43	6324.6	6361.92	6403.05	6440.43	6461.28	6600.71
Candida_guilliermondii_RV490_Feb09_02_PSB	3092.67	3183.02	3231.56	3321.44	3352.17	3368.07	3398.96	3420.76	3458.91	3475.97	3509.58	3569.97	3690.79	3754.08	3815.94	3855.45	3884.46	4013.42	4058.82	4127.18	4282.87	4434.33	4541.73	4609.85	4791.89	4826.78	5008.7	5132.18	5151.2	5366.43	5430.7	5505.96	5571.95	5627.52	5721.4	5779.16	5909.89	6020.51	6061.9	6185.65	6308.67	6365.41	6407.79	6428.88	6464.1	6642.57	6689.78	6716.38	6735.79
Candida_guilliermondii_VML	3102.23	3155.5	3182.67	3211.97	3246.86	3292.89	3320.64	3366.21	3384.81	3419.2	3439.19	3474.57	3537	3560.61	3640.09	3688.46	3707.59	3750.84	3768.47	3801.57	3851.59	3957.4	3997.49	4027.93	4158.47	4215.54	4268.31	4383.81	4430.97	4475.56	4520.43	4538.06	4563.46	4777.09	4824.3	5010.21	5149.61	5286.49	5500.97	5597.57	5623.06	5649.84	5671.9	5715.26	6024.71	6060.19	6180.79	6300.66	6361.99
Candida_haemulonii_CBS_5149T_CBS	3064.42	3127.64	3212.06	3247.86	3268.88	3287.06	3302.37	3335.75	3379.81	3454.38	3472.77	3539.75	3691.74	3758.91	3794.72	3861.21	3946.04	3972.9	4015.02	4061.25	4124.8	4174.49	4244.58	4410.66	4541.85	4585.77	4845.3	4928.64	5002.49	5057.56	5092.17	5137.92	5529.79	5641.27	5674.03	5715.63	5766.53	5915.29	6030.92	6060.33	6131.39	6257.21	6362.03	6474.13	6499.5	6537.67	6573.47	6599.55	6631.36
Candida_haemulonii_CBS_5150_CBS	3063.69	3110.53	3178.98	3248.43	3267.93	3287.19	3305.75	3335.41	3378.01	3464.86	3503.96	3530.16	3601.66	3666.48	3705.62	3761.31	3867.33	3896.79	3970.52	4088.26	4123.54	4182.88	4208.57	4246.53	4408.8	4586.07	4669.58	4735.93	4928.79	5094.05	5490.97	5519.84	5580.66	5674	5714.23	6035.11	6060.31	6101.33	6131.11	6170.83	6256.95	6362.52	6473.41	6498.62	6537.79	6573.09	6635.23	6670.9	6744.68
Candida_haemulonii_CBS_5468_CBS	3029.57	3060.98	3097.9	3124.82	3137.6	3211.76	3245.89	3267.73	3332.85	3379.91	3394.71	3465.46	3539.33	3589.17	3758.59	3791.09	3861.74	3928.61	3987.96	4059.05	4121.49	4257.6	4299.8	4410.12	4462.87	4580.86	5088.82	5133.48	5304.88	5361.13	5527.86	5671.87	5713.09	5764.28	6038.04	6061.22	6102.99	6128.15	6165.38	6253.56	6360.92	6472.03	6498.61	6534.76	6573.96	6629.71	6667.93	6699.57	6745.41
Candida_haemulonii_CBS_6590_CBS	3063.84	3110.1	3130.84	3211.79	3247.4	3266.76	3287.25	3307.96	3334.92	3380.14	3419.76	3472.03	3499.77	3529.8	3594.04	3641.57	3761.41	3866.6	3896.9	3944.78	3970.96	4058.96	4089.95	4122.06	4250.58	4410.31	4521.64	4586.6	4669.62	4723.91	4924.41	5090.63	5529.06	5580.89	5637.85	5672.57	5731.94	5765.92	5785.53	6037.05	6059.61	6102.09	6129.58	6169.65	6189.93	6257.7	6361.43	6472.72	6497.44
Candida_haemulonii_CBS_6590_CBS	3178.94	3210.89	3247.35	3266.56	3286.55	3303.43	3335.04	3472.02	3759.84	3808.4	3860.69	3895.52	3945.27	3971.94	4060.48	4088.89	4123.65	4177.89	4207.66	4245.05	4286.24	4409.33	4584.23	4636.31	4668.81	4725.3	4926.58	5090.87	5308.43	5455.64	5513.86	5579.33	5636.24	5672.48	5714.07	5765.61	6032.13	6059.99	6101.8	6129.36	6168.26	6255.1	6360.82	6469.69	6498.15	6537.07	6571.54	6602.49	6640.45
Candida_haemulonii_CBS_7802_CBS	3062.87	3110.7	3178.54	3211.19	3248.13	3266.39	3287.31	3303.23	3335.24	3376.96	3471.65	3502.33	3528.49	3600.31	3707.07	3758.44	3862.67	3895.8	3945.69	3971.62	4086.9	4123.15	4180.67	4207.61	4245.82	4290.28	4360.45	4408.49	4581.36	4668.75	4728.36	4926.3	5024.17	5090.67	5308.85	5579.38	5636.7	5672.78	5765.21	6035.26	6059.62	6101.17	6129.48	6170.98	6255.57	6360.73	6470.9	6497.45	6537.39
Candida_haemulonii_DSM_70624T_DSM	3057.46	3065.8	3094.4	3128.02	3215.16	3248.27	3269.07	3287	3335.76	3345.87	3381.7	3397.65	3416.59	3473.17	3485.97	3497.77	3509.72	3529.15	3541.14	3565.19	3615.63	3664.01	3687.85	3757.6	3784.2	3794.19	3856.52	3947.96	3982.61	4061.01	4079.57	4107.36	4168.62	4206.54	4244.09	4363.24	4410.09	4577.17	4668.64	4743.59	4832.56	5053.76	5092.17	5222.54	5510.63	5526.31	5637.71	5671.37	5765.3
Candida_haemulonii_VML	3056.1	3098.41	3121.26	3214.64	3230.09	3245.81	3270.11	3285.76	3319.21	3339.04	3359.1	3375.91	3413.11	3469.24	3485.27	3499.61	3536.41	3592.59	3646.9	3663.89	3687.07	3732.57	3758.31	3857.39	3918.84	3949.13	3987.61	4020.84	4060.26	4080.01	4122.69	4171.37	4205.97	4258.07	4459.1	4533.33	4577	4666	4833.59	4855.01	4919.34	4941.47	5054.39	5092.4	5135.81	5222.69	5312.24	5385.49	5539.3
Candida_haemulonii_var.vulnera_CBS_CL_7073_	3062.87	3100.76	3178.53	3212.28	3246.86	3267.69	3285.13	3334.59	3394.65	3471.45	3539.13	3590.07	3616.35	3758.19	3786.89	3857.92	3970.06	4014.12	4059.35	4122.15	4168.83	4205.51	4409.31	4461.8	4539.25	4582.83	4725.19	4829.16	4940.93	5055.08	5089.14	5130.61	5220.04	5385.6	5530.37	5638.66	5670.75	5715.83	5764.8	6034.51	6060.83	6100.95	6128.07	6166.18	6254.57	6361.33	6472.55	6499.28	6533.89
Candida_haemulonii_var.vulnera_CBS_CL_7239_CBS	3063.29	3099.86	3131.13	3212.46	3247.66	3269.11	3285.07	3308.76	3334.39	3393.52	3471.59	3501.24	3589.43	3686.62	3758.78	3857.48	3984.75	4014.8	4058.47	4123.7	4168.71	4206.23	4241.68	4409.15	4475.98	4578.98	4832.55	4869.04	4942.41	5053.78	5089.22	5220.24	5384.97	5529.07	5637.59	5670.9	5714.4	5764.87	5794.55	5837.54	5913.62	5954.59	6034.38	6060.99	6101.03	6128.36	6164.62	6255.4	6362.16
Candida_haemulonii_var.vulnera_CBS_CL_7256_CBS	3063.03	3100.5	3130.58	3179.05	3212.4	3246.7	3284.84	3334.58	3394.65	3471.52	3503.58	3539.83	3590.3	3758.59	3786.42	3857.61	3920.54	3971.37	4013.64	4058.6	4122.43	4169.15	4205.25	4243.79	4408.96	4581.77	4830.42	4941.55	5053.94	5089.01	5220.67	5384.42	5455.48	5539.04	5636.79	5671.83	5720.55	5764.83	5793.79	6033.06	6060.73	6127.97	6254.86	6278.82	6361.72	6499.96	6534.15	6572.92	6668.03
Candida_haemulonii_var.vulnera_CBS_CL_7462_CBS	3062.98	3100.06	3130.04	3178.48	3212.33	3247.2	3268.65	3286.01	3334.43	3393.82	3471.44	3502.58	3539.55	3588.72	3615.59	3758.55	3857.68	3969.83	4014.76	4058.87	4122.46	4169.02	4206.31	4243.85	4409.31	4461.08	4538.34	4581.02	4829.23	4940.94	5054.54	5088.88	5220.01	5385.45	5536.71	5637.76	5671.14	5713.72	5764.61	6033.98	6061.04	6101.36	6128.06	6165.96	6254.07	6361.44	6471.93	6499.33	6534.03
Candida_inconspicua	3053.6	3085.94	3117.91	3169.81	3195.99	3222.39	3289.53	3323.02	3344.36	3369.68	3423.14	3580.21	3628.21	3798.77	3921.25	3942.27	3988.72	4087.63	4167.54	4200.92	4318.41	4502.66	4574.12	4751.43	4834.99	5050.83	5373.17	5442.35	5467.15	5525.39	5546.34	5648.5	5779.89	5809.21	5932.19	5972.53	6009	6029	6065.13	6089.73	6171.81	6238.55	6292.59	6335.83	6443.36	6483.78	6588.18	6650.62	6688.76
Candida_inconspicua_CBS_2833_CBS	3054	3086	3118.12	3222.68	3291.81	3344.3	3369.7	3423.58	3628.05	3762.07	3798.91	3920.8	3940.57	4085.95	4168.77	4230.24	4318.4	4502.26	4574.81	4670.55	4752.69	4836.49	5307.77	5377.8	5442.6	5468.08	5525.53	5547.3	5646.06	5780.97	5810.89	5933.21	5969.89	6009	6028.83	6064.09	6090.64	6133.11	6172.53	6237.93	6293.19	6443.76	6485	6588.88	6651.57	6689.87	6739.76	6782.37	6863.02
Candida_inconspicua_CBS_990_CBS	3085.67	3118.96	3138.42	3172.54	3197.13	3221.95	3287.1	3329.2	3342.74	3370.2	3423.16	3437.84	3465.56	3508.07	3579.32	3670.95	3724.29	3764.19	3828.15	3896.2	3923.35	3955.87	3980.78	4090.48	4167.94	4209.59	4323.18	4505.34	4574.41	4599.44	4680.68	4750.7	4806.06	4834.09	4902.53	5051.24	5441.63	5469.05	5525.91	5646.06	5809.28	5922.37	5959.85	6009	6028.23	6065.33	6083.22	6133.65	6172.44
Candida_infanticola_CBS_7922T_CBS	3064.69	3092.08	3172.84	3200.92	3236.38	3302.5	3339.34	3393.85	3433.19	3458.62	3502.95	3521.1	3593.26	3626.9	3647.5	3734.01	3763.35	3844.64	3873.67	3939.97	3986.06	4077.25	4137.84	4226.96	4334.6	4475.52	4502.23	4533.22	4564.16	4592.24	4623.66	4744.33	4878.02	4974.81	5026.33	5126.84	5274.96	5538.59	5564.49	5629.52	5688.27	5869.04	5978.82	6009.11	6029.54	6065.31	6097.64	6128.56	6185.7
Candida_intermedia_CBS_2044R_CBS	3078.18	3117.17	3156.37	3203.89	3254.69	3296.47	3322.26	3340.48	3385.35	3411.18	3427.26	3460.02	3479.82	3527.03	3544.59	3592.15	3627.48	3715.28	3811.41	3922.11	3962.39	3997.12	4204.11	4243.92	4390.88	4443.25	4556.27	4592.92	4617.05	4664.4	4733.59	4792.37	4837.49	5109	5132.69	5469.02	5729.53	5764.21	5989.77	6031.33	6061.21	6159.52	6230.19	6272.97	6316.03	6422.66	6507.85	6540.38	6590.15
Candida_intermedia_CBS_2044S_CBS	3078.42	3116.73	3135.53	3155.32	3254.56	3270.04	3296.62	3319.93	3339.83	3385.29	3410.86	3457.2	3479.04	3546.23	3591.22	3626.57	3712.74	3810.7	3918.87	3962.01	3996.63	4112.04	4242.95	4280.16	4389.89	4443.15	4555.17	4592.11	4668.08	4732.93	4792.11	5108.52	5151.69	5184.43	5728.92	5763.95	5858.92	5953.09	5988.27	6060.53	6158.29	6230.07	6272.28	6313.96	6408.97	6507.2	6539.86	6589.54	6639.37
Candida_intermedia_CBS_2291_CBS	3079.82	3117.43	3137.58	3156.68	3254.79	3295.17	3321.95	3340.27	3382.9	3411.93	3459.77	3479.03	3594.37	3626.24	3646.51	3811.67	3921.47	3963.25	3997.85	4110.55	4243.86	4281.19	4336.9	4391.35	4443.66	4593.72	4680.3	4709.04	4793.38	4839.57	4948.23	5064.02	5109.65	5469.23	5670.44	5706.05	5729.83	5768.19	5954.35	5990.54	6033.18	6061.59	6160.25	6231.4	6273.5	6316.37	6424.35	6508.78	6539.55
Candida_intermedia_CBS_5310T_CBS	3079.4	3132.73	3206.16	3253.5	3268.68	3318.04	3338.58	3412.06	3456.37	3717.5	3820.84	3963.66	3995.42	4387.83	4441.53	4594.91	4722.36	4811.68	4845	5066.7	5141.48	5225.55	5305.64	5472.27	5586.26	5701.98	5999	6062.91	6159.82	6189.31	6233.07	6271.27	6312.25	6414.58	6509.76	6537.29	6639.12	6677.73	6824.87	6886.34	6909.04	6947.86	7084.24	7225.53	7600.5	7639.22	7838.82	7891.22	7956.92
Candida_intermedia_DSM_70753_DSM	3078.48	3086.68	3134.95	3154.56	3181.94	3253.15	3319.2	3339.36	3357.26	3411.06	3461.68	3502.64	3526.62	3606.64	3625.73	3642.34	3961.78	4079.31	4277.56	4386.49	4401.98	4440.43	4613.64	4730.94	4768.7	4788.44	4950.46	5064.13	5106.65	5465.32	5485.68	5708.53	5951.18	5991.13	6026.21	6058.53	6068.13	6114.55	6156.75	6193.72	6231.96	6270.49	6312.27	6364.2	6374.89	6505.71	6519.64	6539.12	6586.38
Candida_intermedia_DSM_70753_DSM_2	3078.87	3086.23	3117.47	3133.48	3156.01	3224.97	3254.36	3294.41	3319.58	3339.59	3380.91	3415.68	3626.79	3644.2	3810.78	3964.79	3995.2	4020.75	4336.4	4388.25	4443.43	4591.26	4613.83	4732.21	4790.59	4837.33	5007.11	5066.34	5109.14	5221.33	5302.39	5467.18	5488.25	5710.59	5770.28	5991.99	6033.73	6061.08	6115.06	6158.7	6229.05	6272.19	6315.8	6405.8	6508.19	6532.42	6587.05	6639.64	6679.28
Candida_intermedia_MY_RV4_12_ERL	3116.21	3160.55	3208.24	3254.87	3277.71	3318.36	3339.51	3387.39	3410.02	3425.69	3458.02	3476.42	3490.5	3547.94	3590.56	3624.5	3677.12	3721.4	3809.71	3873.4	3908.07	3960.94	3996.08	4112.5	4209.15	4276.87	4389	4447.1	4554.11	4590.44	4792.92	4952.94	5109.78	5233.98	5304.63	5654.71	5728.42	5765.57	5854.41	5895	5983.01	6023.8	6061.73	6158.28	6229.88	6270.81	6310.11	6509.13	6538.1
Candida_intermedia_MY565_09_ERL	3030.32	3078.23	3117.75	3135.85	3156.49	3255.15	3319.45	3339.9	3384.76	3410.46	3424.4	3479.07	3590.97	3626.88	3707.2	3721.95	3810.53	3961.24	3998.05	4113.23	4217.86	4241.93	4277.39	4386.77	4441.9	4553.97	4728.06	4790.11	5064.21	5107.62	5150.79	5182.53	5304.64	5707.93	5727.44	5766.11	5893.81	5952.25	5987.72	6024.59	6060.96	6091	6157.15	6232.01	6271.28	6313.2	6403.13	6424.39	6508.95
Candida_kefyr_41_PSB	3045.75	3059.68	3097.62	3164.62	3212.39	3258.77	3275.95	3313.5	3489.79	3505.38	3547.42	3582.32	3650.65	3678.89	3702.44	3719.01	3746.67	3786.43	3853.6	3930.34	3953.98	4045.95	4145.83	4252.52	4383.33	4431.75	4581.39	4617.15	4639.34	4725.47	4872.65	4966.58	4982.36	5032.6	5128.16	5233.67	5254.17	5308.46	5372.16	5467.62	5514.35	5556.84	5683.21	5931.44	6012.15	6045.6	6091.66	6122.18	6314.38
Candida_kefyr_CBS_607_CBS	3047.2	3061.33	3098.15	3166.41	3213.46	3246.65	3259.51	3278.82	3321.39	3338.25	3381.84	3492.41	3507.45	3583.32	3651.59	3681.67	3720	3750.53	3797.93	3930.58	3959.18	4048.32	4104.29	4134.58	4149.16	4217.78	4253.29	4385.67	4433.65	4582.05	4641.68	4730.15	4822.47	4872.35	4964.61	4988.06	5036.78	5109.99	5161.76	5255.29	5270.05	5470.99	5515.61	5556.24	5933.28	6012.3	6048.35	6093.12	6123.75
Candida_kefyr_CBS_6876_CBS	3043.21	3091.57	3165.19	3195.63	3255.1	3460.75	3465.57	3502.2	3547.76	3579.93	3643.32	3679.05	3719.55	3746.27	3792.11	3850.45	3916	3951.82	4028.11	4139.6	4383.51	4430.91	4503.76	4575.17	4634.92	4722.7	4813.61	4866.6	4963.99	5032.05	5250.08	5474.93	5511.19	5763.49	5930.15	5993.57	6013.28	6051.45	6065.35	6090.28	6123.07	6140.53	6313.11	6516.51	6549.24	6582.24	6628.33	6819.57	6869.76
Candida_kefyr_CBS_712T_CBS	3043.67	3093.24	3131.89	3164.61	3197.91	3256.83	3334.39	3415.4	3465.43	3500.59	3518.44	3553.69	3578.51	3645.52	3677.69	3791.54	3952.46	4029.33	4135.3	4253.23	4384.01	4431.45	4577.12	4616.55	4637.14	4725.79	4803.13	4866.36	4943.59	4964.59	5033.83	5110.13	5252.3	5472.32	5511.91	5929.88	5993.27	6015.2	6048.06	6090.47	6117.13	6313.78	6516.9	6548.33	6581.23	6683.14	6847.15	6871.37	6924.92
Candida_kefyr_CBS_834_CBS	3046.31	3097.47	3115.2	3132.5	3200.55	3213.83	3248.67	3274.19	3338.51	3397.41	3463.71	3507.2	3549.09	3650.96	3679.26	3696.93	3719.84	3734.1	3782.6	3802.6	3822.01	3855.13	3919.04	3953.43	4007.41	4078.64	4129.15	4147.17	4174.51	4282.86	4348.47	4385.81	4442.17	4508.42	4642.46	4668.54	4789.97	4861.3	4947.59	4981.7	5033.85	5348.37	5385.21	5485.41	5513.64	5578.59	5740.64	5790.57	5872.4
Candida_kefyr_DSM_11954_DSM	3042.26	3089.9	3126.63	3179.71	3208.47	3255.13	3293.39	3318.28	3334.32	3373.45	3411.3	3544.71	3648.69	3673.36	3695.56	3719.49	3745.39	3782.15	3821.57	3853.82	3932.05	3956.33	3989.05	4146.04	4252.16	4382.44	4430.73	4635.44	4668.67	4800.6	4871.6	4911.91	4962.35	5026.05	5250.05	5510.23	5556.9	5930.93	5992.13	6014.53	6051.3	6089.89	6128.8	6515.69	6550.06	6585.11	6754.11	6978.73	7007.75
Candida_kefyr_DSM_70073_BRB	3034.06	3049.34	3078.64	3248.44	3326.7	3349.03	3369.52	3482.91	3496.57	3536.73	3641.91	3775.67	3946.28	3982.54	4143.63	4248.53	4427.18	4611.16	4632.66	4722.29	4960.95	5251.92	5510.79	5928.37	5993.98	6014.72	6051.21	6089.92	6128.94	6155.08	6516	6552.35	6586.22	6681.76	6753.08	6874.09	6927.76	6979.82	7008.64	7033.97	7085.68	7153.06	7284.46	7434.35	7514	7560.38	7845.83	7898.86	7953.46
Candida_kefyr_DSM_70073_DSM	3044.88	3062.02	3096.25	3212.45	3257.75	3277.43	3361.76	3377.35	3399.9	3415.94	3435.65	3504.95	3524.3	3548.33	3586.49	3649.6	3688	3720.83	3808.75	3822.6	3851.81	3889.79	3928.88	3966.16	4132.17	4146.48	4184.15	4200.05	4218.25	4348.18	4386.04	4430.29	4448.88	4503.74	4635.73	4670.92	5036.05	5511.76	5927.15	5977.59	5992.27	6011.51	6048.45	6089.57	6125.93	6161.96	6483.01	6516.21	6549.92
Candida_kefyr_DSM_70106_BRB	3033.76	3049.26	3247.99	3286.26	3308.26	3326.5	3344.23	3368.35	3482.88	3496.7	3642.14	3669.33	3709.14	3846.11	3946.31	3982.52	4140.55	4248	4427.6	4446.43	4611.64	4632.7	4962.63	5250.8	5484.81	5509.66	5928.63	5994.14	6014.5	6050.51	6089.88	6128.88	6152.06	6515.95	6551.5	6585.03	6673.9	6752.01	6926.13	6931.72	6980.03	7008.13	7033.94	7083.77	7150.8	7297.78	7434.7	7562.24	7845.73
Candida_kefyr_DSM_70106_DSM	3042.49	3056.43	3096.08	3131.47	3176.85	3196.18	3212.14	3240.36	3254.84	3277.95	3292.95	3335.06	3374.74	3472.53	3503.4	3524.87	3546.74	3648.75	3686.63	3717.97	3795.02	3809.81	3851.27	3889.34	3929.15	4131.58	4145.09	4183.9	4215.36	4347.29	4383.91	4429.67	4503.45	4578.92	5036.91	5157.43	5194.85	5466.54	5509.71	5989.79	6010.88	6048.31	6089.65	6126.32	6313.05	6516.39	6547.54	6587.14	6624.45
Candida_kefyr_DSM_70343_DSM	3034.15	3079.18	3118.11	3247.8	3284.97	3326.89	3366.6	3403.15	3496.15	3642.29	3669.93	3716.5	3739.08	3776.29	3846.91	3947.09	3981.42	4142.45	4192.64	4247.66	4304.86	4378.24	4427.72	4445.86	4632.64	4722.57	4869.68	4914.79	4961.76	5023.31	5249	5511.53	5929.08	5993.45	6014.99	6051.58	6090.21	6128.97	6159.52	6516.46	6552.18	6589.16	6675.77	6754.41	6929.75	6979.96	7008.7	7036.04	7085.54
Candida_kefyr_DSM_70804_DSM	3034.15	3078.82	3228.98	3247.73	3307.79	3326.86	3368.82	3404.78	3495.93	3570.34	3642.5	3675.8	3776.49	3815.53	3944.62	3979.86	4012.65	4141.47	4177.16	4247.68	4304.87	4378.06	4427.71	4445.67	4632.15	4666.2	4768.7	4917.8	4956.94	5021.83	5128.84	5250.17	5513.51	5928.56	5993.06	6014.55	6053.3	6090.17	6128.5	6161.89	6421.52	6516.38	6551.34	6587.85	6626.47	6751.35	6783.6	6873.9	6923.52
Candida_kefyr_VML	3043.44	3066.95	3095.39	3182.73	3197.39	3213.49	3237.06	3256.13	3279.96	3321.66	3338.12	3362.92	3407.17	3488.94	3504.37	3546.11	3565.25	3581.06	3616.61	3640.97	3658.56	3680.07	3725.69	3745.97	3763.93	3801.61	3853.69	3932.36	4009.9	4044.03	4074.02	4141.57	4220.27	4248.26	4361.52	4381.67	4506.13	4672.91	4748.33	4817.24	4848.31	4873.49	4900.17	5108.44	5240.1	5311.23	5376.09	5467.46	5754.49
Candida_krusei_36_PSB	3032.26	3086.25	3098.73	3133.25	3164.75	3226.51	3237.96	3298.74	3323.59	3338.08	3354.8	3386.68	3441.42	3455.99	3554.08	3570.71	3591.81	3622.37	3637.47	3661.93	3679.51	3708.59	3731.35	3853.33	3881.03	3920.31	3946.19	3982.76	4089.18	4107.06	4229.13	4289.66	4303.32	4327.76	4344.33	4515.58	4534.09	4560.4	4605.33	4629.12	4652.51	4742.04	4759.17	4844.89	4950.72	4971.41	5017.78	5142.93	5304.13
Candida_krusei_ATCC_14243_THL	3085.78	3137.38	3157.39	3221.48	3264.34	3297.54	3337.35	3379.75	3463.83	3541.06	3620.08	3643.32	3666.02	3684.46	3712.16	3736.64	3761.75	3812.7	3851.24	3879.45	3918.83	3946.83	3974.11	4104.02	4300.31	4331.72	4345.49	4467.19	4534.81	4628.85	4768.63	4846.46	4946.92	4970.56	5041.73	5087.56	5142.13	5248.83	5314.51	5427.82	5804.51	5819.78	5868.66	5908.68	6028.2	6064.36	6128.47	6168.17	6280.06
Candida_krusei_ATCC_14243_THL	3085.86	3137.5	3157.67	3178.76	3221.9	3268.19	3326.32	3338.07	3378.72	3408.86	3428.96	3464.83	3500.04	3516.5	3539.22	3574.99	3619.65	3643.88	3664.69	3735.42	3760.89	3813.16	3852.18	3881.87	3946.61	3974.58	4046.37	4104.44	4202.83	4300.39	4329.24	4344.9	4356.9	4468.1	4534.79	4560.16	4602.47	4742.51	4760.44	4846.61	4947.87	4970.69	5142.16	5314.19	5427.69	5616.07	5804.62	5819.59	5868.97
Candida_krusei_ATCC_6258_VML	3083.37	3136.15	3152.68	3164.02	3180.28	3209.2	3267.53	3296.25	3337.83	3386.45	3426.88	3497.55	3535.87	3550.82	3617.55	3640.62	3689.43	3729.62	3758.75	3816.73	3851.33	3882.85	3946.92	3972.85	3991.87	4044.95	4106.1	4134.43	4235.1	4305.78	4327.48	4379.02	4402.82	4474.43	4532.05	4563.33	4602.63	4743.55	4760.17	4787.4	4831.63	4848.45	4972.95	5017.2	5047.52	5099.27	5143.67	5213.2	5312.5
Candida_krusei_CBS_2107_CBS	3083.25	3131.33	3161.63	3185.16	3220.5	3263.01	3295.12	3334.7	3381.4	3405.53	3438.54	3496.54	3553.29	3591.09	3619.29	3664.48	3686.36	3732.93	3807.15	3850.75	3879.42	3919.42	3945.41	3987.2	4079.52	4105.55	4235.96	4302.16	4343.04	4377.83	4410.77	4471.81	4537.12	4624.37	4651.8	4760.08	4786.49	4971.81	5014.68	5141.88	5429.29	5820.19	5873.92	5907.39	6028.86	6072.89	6134.04	6169.9	6295.35
Candida_krusei_CBS_2457_CBS	3083.6	3132.11	3184.37	3220.83	3264.72	3295.25	3336.32	3379.93	3438.18	3497.34	3553.77	3571.78	3619.01	3665.4	3686.27	3732.5	3761.33	3851.37	3879.56	3945.67	3988.86	4043.99	4106.16	4236.81	4281	4303.49	4345.02	4377.79	4411.21	4472.51	4536	4563.17	4625.39	4652.14	4762.01	4787.42	4825.46	4850.97	4944.19	4972.25	5015.11	5041.84	5100.02	5141.89	5181.38	5252.52	5429.61	5708.15	5819.16
Candida_krusei_CBS_5147T_CBS	3084.15	3133.48	3160.86	3220	3263.28	3294.94	3334.92	3381.4	3409.52	3439.58	3537.65	3554.49	3618.72	3665.13	3685.62	3734.34	3852.46	3881.21	3919.18	3945.49	3990.46	4044.82	4079.54	4105.65	4279.55	4305.05	4340.41	4379.32	4474.49	4537.83	4625.94	4655.56	4786.9	4822.94	4851.06	4972.31	5015.78	5042.08	5100.61	5368.51	5429.29	5819.16	5871.65	5903.38	5952.71	6029.7	6084.27	6171.21	6293.62
Candida_krusei_CBS_5217_CBS	3082.65	3133.42	3219.25	3291.39	3335.42	3379.77	3496.39	3551.88	3619.17	3683.12	3732.74	3799.08	3850.98	3878.56	3944.33	3979.29	4103.82	4233.92	4299.07	4343.72	4411.1	4535.45	4624.37	4648.85	4759.2	4785.61	4826.73	4850.28	4889.37	4943.4	4970.9	5011.89	5036.58	5140.09	5252.41	5428.33	5812.93	5868.23	5904.99	6028.09	6066.53	6141.2	6168.56	6287.77	6440.2	6494.44	6576.16	6664.9	6689.86
Candida_krusei_CBS_573_CBS	3083.97	3145.42	3176.46	3221.45	3336.97	3380.37	3440.04	3499.69	3551.52	3577.26	3622.42	3664.87	3685.29	3707.44	3736.58	3767.02	3804.88	3850.64	3879.37	3916.03	3946.41	3975.09	4104.92	4182.53	4223.09	4299.83	4345.69	4413.06	4535.41	4626.33	4650.58	4788.64	4826.08	4850.2	4892.13	4948.17	4972.57	5141.3	5251.79	5309.32	5431.81	5820.63	5871.9	5911.26	6068.32	6147.06	6171.16	6295.26	6442.92
Candida_krusei_CBS_6520_CBS	3083.25	3133.19	3162.73	3219.75	3263.76	3293.86	3335.02	3379.59	3496.36	3552.43	3619.84	3664.7	3686.02	3734.66	3772.48	3850.35	3879.54	3924.92	3945.7	3978.25	4082.78	4104.87	4235.65	4300.83	4345.59	4411.91	4472.44	4537.57	4624.74	4650.28	4760.26	4786.89	4825.22	4850.32	4943.84	4972.48	5012.59	5036.85	5100.23	5142.39	5251.98	5430.18	5707.52	5817.24	5870.64	5908.33	6028.78	6069.81	6139.44
Candida_krusei_CBS_6521_CBS	3083.45	3133.85	3220.03	3263.24	3336.13	3380.75	3438.58	3552.84	3590.8	3621.07	3663.78	3734.08	3798.81	3850.83	3879.81	3919.5	3945.59	3982.65	4079.79	4105.12	4234.96	4299.95	4343.68	4411.56	4623.86	4648.86	4759.51	4786.63	4850.74	4891.1	4944.66	4971.41	5014.92	5040.98	5140.49	5306.36	5429.09	5816.81	5891.92	6028.86	6067.75	6169.81	6293.76	6441.44	6496.32	6666.17	6690.74	6727.42	6759.81
Candida_krusei_CBS_6799_CBS	3083.65	3132.75	3220.4	3263.9	3336.04	3380.05	3438.73	3496.69	3553.91	3571.54	3620.37	3667.29	3733.93	3799.69	3851.09	3879.69	3913.72	3944.63	3982.39	4105.35	4236.3	4281.3	4301.74	4342.54	4377.04	4411.64	4472.66	4624.35	4649.92	4786.58	4850.98	4891.51	4945.18	4971.49	5015.07	5040.98	5141.02	5252.02	5429.14	5817.81	5870.33	5906.17	6029.48	6069.94	6170.04	6294.52	6441.75	6496.65	6666.17
Candida_krusei_DSM_11956_DSM	3032.42	3070.39	3081.66	3108.33	3123.34	3134.91	3153.3	3173.1	3191.21	3211.3	3222.56	3253.56	3265.9	3295.21	3334.28	3375.06	3396.14	3410.86	3430.27	3450.49	3463.51	3499.45	3535.55	3573.85	3616.51	3658.41	3688.51	3708.58	3733.16	3758.96	3811.14	3848.96	3878.09	3916.23	3943.93	3967.9	3981.92	4019.25	4042.67	4101.3	4138.1	4230.42	4297.06	4340.83	4356.16	4465.46	4599.67	4627.63	4739.53
Candida_krusei_DSM_6128_DSM	3083.11	3101.55	3121.46	3134.75	3153.5	3172.81	3220.17	3257.48	3318.35	3333.61	3377.95	3394.59	3498.53	3540.21	3617.9	3660.65	3797.14	3808.44	3842.97	3878.39	3916.7	3943.86	3967.46	3981.52	4100.56	4295.79	4341.15	4358.75	4463.42	4512.59	4643.42	4844.27	4968.32	5005	5138.45	5310.82	5406.15	5423.65	5437.08	5679.47	5802.68	5813.29	5865.78	5904.16	5980.42	6023.96	6061.03	6123.6	6163.81
Candida_krusei_DSM_70075_DSM	3084.03	3102.89	3135.58	3154.12	3173.98	3211.59	3266.9	3321.21	3339.27	3378.8	3388.67	3407.52	3427.62	3465.09	3499.06	3536.79	3617.78	3656.52	3675.41	3693.69	3709.76	3759.61	3798.38	3811.52	3850.94	3879.02	3917.97	3945.19	3970.04	3983.03	4020.72	4044.42	4058.79	4102.86	4139.91	4298.19	4342.82	4359.07	4513.1	4601.28	4741.42	4759.33	4846.48	4972.73	5140.56	5426.97	5441.45	5817.95	6026.13
Candida_krusei_DSM_70079_DSM	3062.69	3084.03	3102.23	3121.75	3135.34	3209.52	3221.73	3295.38	3319	3335.95	3362.98	3380.66	3388.32	3620.81	3661.99	3799.16	3879.55	3946	4101.65	4215.86	4297.55	4342.89	4357.75	4513.97	4573.96	4623.84	4646.57	4846.91	4970.64	5135.96	5313.22	5409.08	5426.98	5804.88	5817.78	5832.96	5866.89	5974.93	6026.66	6065.41	6126.5	6167.75	6203.82	6313.11	6332.08	6412.24	6439.48	6469.98	6637.33
Candida_krusei_RV491_SepO9_D_LBK	3014.67	3084.67	3207.33	3221.93	3294.93	3319.97	3336.38	3354.22	3381.42	3440	3454.83	3620.79	3799.39	3878.65	3918.95	3944.7	3983.28	4018.62	4087.86	4218.82	4343.82	4514	4576.57	4605.64	4622.65	4645.9	4849.64	4886.39	4943.68	5127.37	5408.6	5427.3	5816.5	5861.7	5961.66	5980.82	6028.34	6057.66	6167.87	6200.56	6441.36	6470.12	6637.4	6723.88	6761.4	6794.34	6841.56	6878.4	6912.56
Candida_labiduridarum_CBS_10452T_CBS	3100.02	3179.12	3213.55	3240.73	3346.34	3422.71	3461.76	3492.16	3560.01	3587.89	3634.7	3728.09	3837.6	3870.7	4010.44	4283.49	4418.52	4466.04	4582.17	4693.47	4740.44	4825.97	5078.15	5129.49	5165.55	5187.39	5209.17	5356.27	5695.34	5750.44	5974.96	6038.5	6059.96	6201.2	6333.52	6357.16	6453.44	6482.58	6524.63	6572.68	6598.59	6640.36	6691.87	6787.4	6843.51	6870.35	6943.47	6981.53	7009.86
Candida_lactiscondensi_DSM_70635T_DSM	3088.18	3120.83	3347.34	3362.62	3512.73	3538.25	3548.15	3622.57	3690.66	3835.65	3862.13	4092.71	4450.26	4463.06	4527.81	4850.67	5033.39	5225.4	5635.05	5716.55	5757.06	5789.97	5819.58	5902.37	6063.37	6143.2	6173.12	6201.44	6479.12	6634.81	6675.85	6703.13	6737.94	6757.72	6787.78	6819.98	6972.11	7039.89	7058.63	7073.79	7098.24	7136.14	7159.5	7193.4	7217.21	7363.1	7378.98	7607.75	7675.9
Candida_lambica_CBS_1876_CBS	3064.79	3085.77	3194.79	3218.81	3250.44	3282.29	3331.69	3354.2	3379.46	3443.95	3504.53	3621.73	3792.34	3913.28	4019.92	4077.18	4107.13	4138.67	4187.26	4272.83	4318.65	4423.71	4507.46	4545.18	4578.71	4608.34	4676.41	4700.84	4735.65	4858.43	4975.95	4999.67	5040.43	5102.39	5169.63	5191.7	5358.58	5411.97	5439.54	5492.2	5622.55	5692.58	5779.39	5793.7	5924.76	5962.44	6003.14	6034.3	6129.07
Candida_lambica_CBS_187T_CBS	3064.27	3086.4	3134.73	3174.19	3192.82	3279.51	3334.68	3443.16	3466.11	3502.3	3611.86	3682.75	3722.98	3803.92	3857.6	4001.18	4076.01	4109.25	4139.74	4186.46	4272.84	4318.4	4371.93	4424.63	4479.96	4508.37	4544.48	4576.56	4611.72	4653.12	4676.99	4701.47	4735.31	4825.54	4854.51	4871.55	4974.4	4999.85	5074.58	5170.1	5291.15	5357.35	5438.78	5493.65	5622.8	5708.4	5778.67	5820.82	5927.58
Candida_lambica_CBS_2068_CBS	3061.92	3221.79	3241.51	3292.77	3331.8	3377.64	3495.51	3616.71	3737.64	3806.53	4055.19	4106.98	4197.05	4316.13	4607.1	4712.92	4826.67	4855.69	4874.73	4997.62	5288.62	5436.95	5609.9	5707.56	5814.55	5917.02	6005.93	6027.14	6086.02	6126.6	6162.42	6270.66	6385.62	6442.88	6465.65	6586.38	6629.48	6660.76	6708.65	6754.71	6789.43	6905.99	6993.7	7067.5	7207.1	7244.39	7468.33	7578.81	7612.04
Candida_lambica_CBS_603_CBS	3064.65	3091.54	3112.05	3126.52	3142.49	3186.99	3205.02	3222.96	3251.22	3290.27	3318.92	3339.37	3370.41	3387.38	3429.43	3446.77	3483.07	3541.39	3579.91	3603.54	3617.54	3676.04	3707.05	3770.78	3806.25	3909.61	3986.86	4005.82	4054.65	4145.23	4164.85	4205.04	4274.33	4297.42	4318.76	4370.55	4606.05	4629.58	4742.93	4780.02	4827.37	4851.35	4876.89	4941.85	5033.69	5087.65	5125.76	5223.64	5639.63
Candida_lambica_DSM_70090_DSM	3063.11	3081.1	3089.81	3165.19	3190.01	3207.58	3220.52	3228.86	3297.7	3337.76	3355.33	3374.18	3601.73	3616.31	3654.19	3689.72	3805.21	3820.82	4299.74	4317.37	4335.04	4545.49	4713.88	4874.03	5285.1	5418.88	5436.15	5454.79	5474.42	5708.35	5918.14	5975.9	6000.51	6026.27	6064.48	6084.11	6125.75	6161.48	6198.21	6270.15	6330.82	6360.43	6402.8	6440.17	6453.11	6469.56	6486.1	6586.49	6635.21
Candida_lambica_DSM_70095_DSM	3064.72	3220.91	3235.64	3252.31	3277.59	3296	3321.16	3337.72	3350.26	3398.26	3414.22	3482.71	3505.68	3526.21	3547.36	3585.48	3624.5	3985.06	4172.76	4185.31	4333.28	4577.28	4644.66	4681.21	4824.1	4871.09	4938.24	5051.71	5186.92	5414.23	5434.6	5636.25	5678.88	5941.04	5965.03	6025.79	6050.9	6084.06	6126.02	6161.25	6175.84	6271.9	6332.47	6403.43	6438.99	6459.84	6471.85	6552.15	6591.23
Candida_lambica_MY568_09_ERL	3063.77	3083.83	3222.66	3289.4	3329.65	3451.89	3495.84	3602.69	3621.94	3793.5	3804.95	4108.14	4195.71	4318.87	4547.93	4574.85	4608.27	4638.67	4737.35	4827.2	4852.78	4878.54	5010.08	5099.57	5169.76	5418.36	5437.82	5686.15	5706.98	5814.24	5915.9	6013.04	6030.21	6058.81	6086.55	6127.63	6160.75	6386.51	6412.29	6443.69	6467.57	6587.72	6612.7	6656.11	6677.32	6840.08	6861.58	6908.98	6926.78
Candida_lambica_RV490_Oct09_02_LBK	3063.62	3207.21	3221.95	3335.19	3352.45	3374.04	3413.53	3453.65	3481.97	3497.57	3624.53	3791.15	3805.41	3943.06	3985.45	4004.52	4032.59	4104.6	4196.21	4317.9	4440.48	4547.95	4572.08	4637.4	4710.32	4852.05	4876.86	4909.47	5100.95	5287.43	5419.2	5436.12	5685.24	5914.09	6010.02	6028.36	6049.9	6126.18	6160.77	6410.88	6441.83	6473.18	6615.41	6653.73	6705.2	6830.5	6857.98	6907.4	6993.79
Candida_lusitaniae_45_PSB	3031.94	3156.25	3179.18	3213.06	3261.2	3274.48	3310.04	3327.34	3346.06	3399.39	3446.53	3465.58	3504.53	3521.23	3655.1	3747.33	3801.9	3824.18	3948.19	3993.15	4025.57	4052.47	4135.73	4203.68	4281.25	4306.45	4409.16	4470.82	4588.95	4701.57	4787.33	4840.41	4890.67	4937.83	5023.87	5105.67	5134.13	5148.22	5208.94	5240.52	5291.09	5406.12	5484.55	5620.67	5640.37	5736.99	5771.92	6019.38	6060.22
Candida_lusitaniae_51_PIM_	3076.12	3120.07	3145.83	3176.26	3202.02	3260.42	3334.8	3401.51	3425	3446.66	3466.78	3504.06	3525.07	3745.47	3823.4	3884.85	4034.42	4078.28	4134.27	4208.1	4263.71	4284.15	4315.12	4409.43	4459.5	4536.45	4591.96	4702.45	4803.24	4858.13	4905.4	4939.87	5105.54	5199.52	5241.74	5294.31	5647.44	5687.43	5739.5	5766.28	5895.35	5924.3	5967.22	6045.98	6145.1	6308.73	6350.13	6390.48	6474.49
Candida_lusitaniae_CBS_1944_CBS	3153.2	3174.52	3191.54	3253.02	3275.52	3330.15	3378.07	3443.78	3466.09	3504.26	3548.15	3668.82	3709.02	3794.31	3889.01	3959.84	3988.22	4049.28	4107.18	4132.07	4202.71	4280	4359.85	4404.93	4524.07	4599.97	4721.85	4780.97	4860.5	4891.66	4942.09	5015.65	5055.22	5075.29	5131.77	5236.58	5404.04	5519.75	5671.74	5736.72	5961.55	6060.32	6145.36	6207.06	6308	6350.2	6390.24	6511.93	6552.72
Candida_lusitaniae_CBS_2866_CBS	3176.57	3194.09	3215.52	3259.39	3331.9	3380.01	3448.96	3466.8	3505.93	3548.73	3626.73	3709.7	3802.44	3820.09	3892.49	3957.79	4053	4108.85	4134.1	4236.42	4361.98	4409.24	4463.34	4594	4670.1	4701.47	4723.56	4844.33	4943.46	5019.95	5075.52	5133.78	5241.69	5291.78	5405.88	5519.84	5669.59	5735.1	5961.86	6033.83	6060.83	6145.58	6207.33	6304.36	6352.11	6392.09	6425.29	6518.45	6553.97
Candida_lusitaniae_CBS_4413T_CBS	3085.72	3142.93	3158.22	3188.32	3202.86	3217.15	3245.74	3272.34	3305.91	3335.2	3352.65	3384.59	3403.52	3448.17	3464.74	3486.08	3502.72	3541.93	3585.81	3629.32	3672.05	3701.34	3746.08	3762.08	3798.32	3823.37	3838.22	3889.42	3945.71	3965.38	3992.01	4008.4	4046.29	4062.03	4077.14	4135.1	4149.99	4190.6	4206.29	4262.47	4279.73	4383.81	4407.75	4422.76	4536.27	4587.71	4700.65	4821.62	4859.22
Candida_lusitaniae_CBS_4413T_CBS_2	3074.19	3175.27	3193.97	3258.09	3331.36	3380.77	3425.21	3445.78	3467.44	3506.81	3547.8	3711.75	3789.31	3958.86	4052.99	4111.11	4134.17	4282.62	4361.55	4409.13	4463.46	4501.73	4524.36	4591.08	4671.97	4691.47	4722.18	4946.2	5018.91	5108.78	5133.32	5240.68	5289.77	5405.78	5486.78	5645.25	5668.65	5734.06	5962.11	6032.38	6059.46	6145.02	6207.39	6311.4	6350.58	6391.45	6424.68	6517.91	6552.86
Candida_lusitaniae_CBS_4414_CBS	3074.01	3156.62	3175.82	3194.9	3259.91	3330.37	3400.75	3448.99	3466.55	3507.01	3710.53	3802.21	3822.64	3955.77	4133.74	4205.29	4282.3	4409.92	4462.78	4591.51	4670.27	4702.23	4723.03	4789.33	4845.12	4943.56	5020.08	5133.94	5243.57	5289.38	5406.36	5485.32	5593.64	5668.25	5736.04	6032.69	6060.34	6145.29	6201.19	6309.97	6351.09	6391.93	6424.79	6461.47	6519.36	6554.05	6621.91	6659.72	6691.24
Candida_lusitaniae_CBS_4415_CBS	3176.23	3194.59	3258.71	3331.36	3381.96	3449.15	3467.19	3506.55	3624.25	3711.17	3739.99	3819.17	3890.1	3952.16	4022.76	4110.02	4135.06	4282.82	4410	4465.49	4526.52	4592.92	4671.12	4700.87	4724.26	4843.09	4864.23	4944.27	5019.6	5107.66	5133.45	5241.92	5294.62	5406.95	5519.5	5669.45	5734.88	6033.72	6060.83	6145.63	6208.4	6311.15	6351.55	6391.32	6425.44	6518.5	6553.88	6661.96	6692.41
Candida_lusitaniae_CBS_4870_CBS	3074.41	3119.79	3148.63	3174.88	3193.92	3214.23	3257.98	3299.1	3330.75	3378.84	3445.14	3465.5	3506.12	3548.06	3585.3	3623.9	3672.84	3709.42	3804.53	3868.84	3892.78	3961.44	4023.7	4050.73	4132.63	4184.77	4233	4407.69	4482.47	4524.21	4599.53	4668.8	4723.33	4770.28	4845.63	4866.88	4945.61	5018.62	5077.49	5241.47	5292.46	5405.5	5733.29	5962.47	6037.91	6060.76	6144.36	6301.11	6352.05
Candida_lusitaniae_CBS_5030_CBS	3073.61	3176.09	3195.69	3259.78	3277.03	3329.72	3379.5	3400.36	3448.21	3478.11	3502.98	3628.8	3656.06	3799.47	3884.83	3949.81	4134.83	4206.06	4283.46	4409.89	4463.62	4589.59	4668.11	4702.96	4792.62	4843.99	4888.74	5021.74	5108.51	5133.46	5406.97	5484.59	5622.94	5734.95	5773.85	6036.86	6060.1	6145.15	6201.88	6307.79	6351.13	6389.77	6424.37	6459.56	6519.95	6553.59	6622.83	6659.01	6690.75
Candida_lusitaniae_CBS_5094_CBS	3072.44	3174.54	3193.12	3211.8	3258.1	3275.73	3328.94	3339.98	3378.99	3398.23	3444.76	3465.53	3502.56	3549.46	3625.87	3709.26	3795.43	3885.39	3949.84	3991.7	4022.07	4048.69	4110.3	4133.71	4203.73	4280.02	4359.39	4406.86	4466.6	4667.76	4863.75	4941.83	5019.06	5131	5153.87	5238.62	5405.51	5517.32	5620.93	5717.21	5768.9	5961.29	6032.2	6060.22	6145.14	6310.11	6351.18	6388.87	6424.92
Candida_lusitaniae_CBS_5299_CBS	3070.81	3174.22	3194.42	3258.67	3328.12	3378.83	3445.08	3465.89	3505.15	3626.27	3709.12	3948.04	3992.02	4112.38	4135.24	4280.23	4408.3	4464.76	4591.41	4668.26	4785.9	4841.88	4864.59	4941.16	5017.57	5131.6	5238.46	5406.32	5483.89	5519.12	5593.35	5668.73	5735.65	5961.88	6032.37	6061.39	6145.17	6207.56	6314.29	6351.85	6391.27	6425.15	6520.7	6554.94	6659.85	6693.75	6794.64	6891.15	7009.33
Candida_lusitaniae_CBS_5901_CBS	3070.34	3172.73	3191.79	3211.9	3257.65	3276.43	3328.62	3377.64	3443.78	3465.78	3505.82	3546.5	3626.14	3709.54	3794.22	3817.81	3867	3889.67	3960.76	4050.66	4178.97	4278.99	4407.02	4461.36	4523.05	4593.39	4671.19	4720.73	4776.9	4840.69	4864.91	4943.28	5016.57	5131.57	5234.88	5293.19	5404.69	5484.35	5671.96	5731	5961.44	6058.58	6144.41	6202.56	6314	6350.87	6391.18	6423.99	6517.3
Candida_lusitaniae_CBS_6936_CBS	3071.26	3154.32	3175.31	3195.8	3211.8	3259.29	3275.95	3329.01	3377.72	3397.52	3419.49	3444.92	3464.8	3504.62	3800.47	3947.59	4133.8	4205.49	4281.03	4408.14	4462.75	4590.05	4668.68	4702.71	4785.67	4863.26	4890.45	4949.14	5019.41	5105.91	5133.01	5405.29	5483.57	5592.08	5621.49	5668.42	5736.19	5768.26	5962.96	6034.79	6060.36	6145.45	6310.24	6352.49	6393.28	6424.69	6519.77	6554.87	6623.23
Candida_lusitaniae_CBS_7270_CBS	3031.59	3073.69	3154.85	3176.48	3200.57	3235.87	3260.51	3329.59	3342.89	3401.9	3446.3	3466.03	3506.47	3627.73	3710.81	3803.08	3951.94	3993.52	4023.94	4052.79	4133.73	4207.12	4281.92	4409.54	4464.76	4670.39	4820.79	4864.31	4940.37	5020.13	5107.35	5134.55	5239.7	5406.55	5486.85	5518.59	5594.55	5736.61	6039.69	6059.82	6145.76	6175.59	6311.69	6352.53	6392.23	6425.13	6519.9	6554.36	6625.18
Candida_lusitaniae_DSM_70102_DSM	3073.61	3084.09	3176.96	3218.14	3262.83	3329.37	3381.25	3400.46	3448.22	3466.27	3504.45	3655.29	3673.2	3800.28	3824.54	4018.25	4078.45	4135.68	4281.78	4332.69	4410.73	4423.6	4461.95	4538.55	4590.21	4702.4	4839.23	4857.23	4907.47	5021.89	5108.98	5134.21	5348.34	5484.69	5737.61	5769.68	5899.86	6030.19	6064.39	6147.33	6173.69	6313.47	6354.74	6396.05	6459.5	6491.24	6525.45	6556.66	6655.7
Candida_lusitaniae_MY102_10_ERL	3070.94	3194.41	3259.39	3303.51	3325.55	3399.1	3444.28	3464.3	3500.71	3654.59	3801.76	3823	3948.81	4204.68	4407.83	4460.13	4530.88	4703.05	4801.49	4853.29	4888.24	5021.1	5104.38	5134.81	5207.36	5245.44	5290.04	5484.01	5632.17	5736.95	5771.2	6031.38	6059.43	6145.23	6173.55	6307.39	6349.6	6391.51	6464.95	6521.08	6551.57	6620.6	6652.5	6794.36	6892.27	6928.78	6957	7008.33	7050.37
Candida_lusitaniae_VA40742_2_11_ERL	3071	3173.66	3192.85	3259.59	3326.86	3444.87	3463.84	3946.9	4027.58	4052.57	4204.58	4281.21	4407.45	4424.37	4461.33	4591.73	4702.49	4838.44	5020.2	5104.68	5133.54	5209.25	5286.17	5405.51	5483.35	5665.9	5735.65	6060.88	6144.46	6173.68	6202.92	6307.01	6350.52	6391.78	6462.35	6521.47	6553.05	6654.57	6690.97	6888.13	6925.07	7008.04	7045.74	7202.51	7615.65	7654.86	7811.1	7890.1	7929.27
Candida_lusitaniae_VML	3071.8	3085.65	3186.4	3201.5	3216.3	3260.23	3281.72	3402.12	3446.1	3464.53	3501.77	3630.55	3719.83	3745.92	3761.23	3789.17	3887.13	3947.52	3991.62	4062.2	4076.77	4090	4103.9	4133.63	4161.42	4206.18	4262.65	4351.37	4407.68	4536.87	4779.35	4860.98	4889.2	4904.67	5131.68	5198.3	5276.1	5294.77	5346	5383.48	5473.18	5619.97	5640.27	5705.53	5768.15	5824.73	5895.93	6061.58	6144.5
Candida_magnoliae_DSM_70638T_DSM	3044.91	3093.83	3254.62	3274.82	3317.67	3441.38	3526.96	3537.76	3687.65	3704.9	3721.37	3917.22	3933.75	3997.33	4272.7	4470.22	4485.7	4682.68	4710.73	5249.41	5594.93	5672.74	5688.56	5721.66	5753.08	5983.9	6046.3	6086.92	6121.94	6149.4	6184.52	6443.21	6546.52	6571.22	6607.95	6785.78	6810.26	6881.21	6957.82	7007.82	7050.44	7073.4	7111.61	7223.92	7373.09	7416.45	7441.97	7476.92	7660.37
Candida_magnoliae_DSM_70639_DSM	3044.56	3276.93	3300.71	3318.24	3332.28	3354.94	3425.15	3447.96	3526.25	3536.09	3588.94	3616.05	3670.69	3687.88	3717.01	3725.12	3855.49	4235.83	4276.59	4329.91	4443.5	4471.45	4485.42	4708.43	5141.48	5594.2	5628.44	5706.2	5727.9	5946.9	6024.52	6045.88	6085.95	6115.93	6144.92	6150.62	6184.43	6209.79	6227	6287	6328.07	6446.48	6467.67	6485.04	6526.45	6544.72	6894.66	6933.08	6993.59
Candida_maltosa_DSM_15531_DSM	3098.2	3147.62	3232.87	3260.8	3275.21	3292.68	3336.28	3415.8	3432.81	3462.39	3491.82	3533.88	3555.42	3574.65	3656.25	3711.76	3783.12	3890.86	4000.23	4051.89	4072.95	4118.64	4154.43	4286.17	4356.37	4382.36	4486.11	4765.88	4837.09	4882.26	4934.38	5080.63	5095.71	5121.51	5146.92	5236.6	5369.5	5762.1	6004.08	6026.26	6059.49	6084.55	6163.64	6199.21	6221.65	6467.4	6490.86	6549.67	6584.7
Candida_membranifaciens_DSM_70109_DSM	3037.25	3092.54	3101.47	3133.33	3167.59	3232.13	3376.91	3463.24	3484.82	3500.41	3634.95	3879.73	3945.61	4027.69	4155.44	4359.99	4398.12	4418.65	4627.16	5099.07	5259.04	5300.68	5331.11	5611.65	5652.51	5686.54	5820.47	5867.29	5880.93	5919.87	6060.19	6101.9	6126.58	6144.25	6162.19	6187.18	6203.12	6235.99	6338.61	6400.49	6427.74	6452.95	6510.57	6533.63	6549.5	6565.31	6613.19	6715.35	6752.89
Candida_membranifaciens_MY913_09_ERL	3101.43	3170.25	3215.96	3261	3277.66	3320.36	3336.83	3356.13	3377.56	3465.56	3486.55	3541.22	3574.29	3643.67	3731.03	3775.22	3814.01	3868.56	3968.29	4028.63	4043.28	4223.95	4359.24	4627.4	4733.52	4902.4	4924.2	5019.18	5048.87	5119.8	5182.37	5231.77	5267.93	5303.13	5326.81	5376.38	5395.66	5523.85	5594.63	5610.94	5652.78	5681.94	5727.2	5780.75	5819.78	5867.84	6060.71	6104.93	6147.76
Candida_mesenterica_DSM_70015_DSM	3071.69	3108.97	3127.95	3148.34	3168.65	3215.43	3239.82	3340.23	3395.69	3467.83	3499.28	3517.83	3539.6	3576.06	3619.66	3637.53	3709.7	3734.97	3758.43	3793.99	3868.88	3928.7	4004.81	4100.35	4139.16	4236.38	4275.26	4389.93	4430.27	4484.05	4562.84	4601.03	4622.32	4759.23	4789.38	5092.2	5376.86	5492.1	5506.05	5731.89	5967.8	5995.96	6036.64	6057.48	6182.2	6256.76	6293.21	6334.13	6371.2
Candida_mesenterica_DSM_70759_DSM	3020.22	3120.97	3129.98	3147.96	3168.52	3185.79	3241.38	3253.27	3380.84	3396.95	3419.03	3434.09	3469.77	3477.3	3504.03	3544.11	3636.96	3675.42	3798.29	3926.88	4227.71	4279.45	4292.14	4303.79	4430.47	4444.89	4574.47	4605.79	4612.2	4629.66	4746.52	4798.8	4826.59	4876.66	4882.7	5172.6	5209.1	5280.31	5294.99	5492.48	5506.89	5526.86	5734.45	5760.59	5996.25	6036.97	6055.64	6067.28	6171.89
Candida_metapsilosis_CBS_10746_CBS	3099.86	3173.22	3207.15	3232.73	3270.2	3283.22	3305.91	3324.66	3389.49	3442.79	3497.72	3515.98	3553.49	3607.2	3638.84	3666.89	3716.22	3802.4	3856.51	4007.63	4028.36	4093.87	4116.6	4142.27	4273.31	4324.09	4349.62	4385.73	4437.49	4467.57	4575.38	4604.94	4655.47	4790.21	4878.28	4910.44	5094.12	5125.11	5223.7	5248.32	5306.74	5422.99	5584.81	5617.2	5668.61	5714.87	5800.29	5866.98	6010.16
Candida_metapsilosis_CBS_10747_CBS	3100.31	3153.86	3173.39	3208.05	3233.86	3270.2	3283.18	3305.57	3324.96	3389.62	3422.53	3471.04	3497.63	3515.33	3553.12	3608.58	3638.48	3667.92	3732.81	3803.75	3856.78	4009.32	4027.69	4115.35	4273.13	4325.72	4349.88	4386.18	4437.48	4576.13	4605.38	4656.08	4789.9	4878.55	4911.43	4938.31	5032.91	5094.43	5126.19	5248.72	5306.7	5422.41	5584.56	5669.06	5715.24	5799.9	5867.97	6009.38	6032.23
Candida_metapsilosis_CBS_10907T_CBS	3174.24	3209.68	3234.93	3270.14	3285.4	3308.1	3371.71	3390.72	3422.42	3472.76	3489.71	3553.94	3607.82	3665.93	3721.48	3737.45	3802.36	3857.2	4008.54	4028.45	4093.66	4196.81	4242.33	4277.32	4325.95	4350.97	4389.07	4438.34	4469.1	4575.4	4606.12	4656.73	4702.83	4879.56	4913.73	4940.84	5095.15	5126.75	5229.38	5249.84	5308.08	5585.44	5616.33	5669.51	5715.33	5799.22	5867.42	6008.93	6032.74
Candida_metapsilosis_CBS_2315_CBS	3172.94	3211.81	3268.01	3285.37	3303.6	3334.01	3389.76	3425.05	3545.84	3607.17	3636.28	3663.23	3737.74	3799.86	3927.31	4024.45	4062.35	4091.23	4114.03	4192.24	4280.89	4386.22	4443.32	4574.71	4602.03	4698.33	4868.62	4914.4	4937.11	5029.86	5074.05	5094.35	5225.31	5255.74	5303.21	5587.35	5624.16	5668.95	5712.13	5796.46	5827.25	6002.95	6032.5	6316.82	6534.64	6572.51	6612.66	6750.99	6777.52
Candida_metapsilosis_CBS_2916_CBS	3107.38	3150.3	3174.11	3210.37	3233.58	3282.9	3308.54	3332.17	3362.12	3390.73	3424.56	3443.1	3488.42	3512.53	3548.73	3585.22	3612.39	3636.58	3674.46	3728.09	3803.01	3855.89	3888.85	3985.63	4005.07	4026	4071.5	4115.76	4139.73	4187.63	4218.19	4284.19	4346.56	4381.53	4512.73	4580.11	4603.74	4640.15	4743.23	4789.27	4827.88	4872.26	4911.88	4959.26	5032.18	5075.38	5114.62	5161.17	5259.27
Candida_metapsilosis_P3120_8_37_HAC	3061.25	3173.6	3189.95	3213.2	3267.3	3287.7	3336.1	3374.7	3390.45	3421	3541.25	3554.55	3613.35	3639.7	3662.6	3714.7	3728.8	3754.5	3799.05	3856.5	4008.05	4027.35	4116.35	4264.7	4347.35	4386.95	4468.4	4579.4	4603.45	4626.6	4657.5	4698.05	4789.15	4876.65	5031.6	5077.4	5092.6	5110.45	5222.7	5304.8	5325.45	5583.75	5667.05	5711.85	5797.75	6008.2	6028.65	6057.6	6076.7
Candida_metapsilosis_P3121_8_37_HAC	3098.5	3174.2	3200.5	3213.55	3286.6	3307.55	3336.05	3374.7	3390.35	3472.55	3516.2	3555.7	3588.5	3614.7	3640.05	3677	3712.55	3729.95	3754.5	3799.65	3856.7	4006.25	4027.6	4116.15	4275.75	4324.45	4347.5	4386.8	4468.3	4604.1	4655.15	4789.55	4877.45	4939.1	5031.8	5077.4	5092.8	5111.6	5224.15	5305.3	5326.5	5584.4	5616.7	5712.9	5799.55	6002.6	6030.1	6058.8	6078.6
Candida_multigemmis_DSM_70862T_DSM	3042.89	3146.8	3164.78	3213.5	3236.06	3254.71	3268.06	3321.1	3500.9	3605.74	3628.28	3653.34	3670.5	3695.15	3708.34	3776.35	3850.89	3969.51	4067.94	4097.05	4103.33	4138.77	4194.54	4221.38	4290.52	4352.75	4389.68	4433.69	4464.75	4615.57	4689.65	4717.48	4862.21	4875.07	5073.71	5102.15	5124.18	5175.27	5229.71	5261.59	5385.6	5511.29	5572.18	5609.84	5737.97	5768.23	5961.92	6034.53	6045.51
Candida_nemodendra_DSM_70647T_DSM	3098.92	3465.62	3483.42	3573.2	3598.75	3614.72	3643.81	3679.21	3784.44	4238.93	4254.12	4330.38	4345.94	4382.74	4685.25	4961.36	4973.61	5065.16	5111.96	5137.12	5474.96	5551.14	5653.02	5672.41	5691.99	5824.55	5862.91	5966.72	6041.85	6152.55	6193.72	6225.46	6249.55	6311.09	6336.24	6451.42	6483.85	6558.61	6628.14	6798.21	6843.04	6887.36	6925.58	6958.85	6976.5	7001.56	7087.21	7102	7334.52
Candida_nitratophila_DSM_70649T_DSM	3082.48	3104.95	3123.08	3224.85	3380.07	3398.57	3543.93	3561.6	3659.37	4283.19	4356.8	4375.3	4544.45	4600.73	4892.43	4985.91	5004.03	5493.52	5510.18	5887.84	6007.88	6041.14	6078.75	6170.52	6211.52	6248.13	6271.69	6340.63	6353.59	6419.99	6452.78	6489.7	6517.8	6540.31	6645.02	6762.51	6797.38	6833.85	6851.4	6871.74	6904.4	6924.83	6968.68	7006.91	7058.76	7089.35	7126.27	7158.7	7199.57
Candida_nivariensis_10_MYK_1021_MHH	3033.35	3113.23	3150.9	3175.99	3212.91	3280.97	3300.03	3352.31	3387.33	3411.7	3431.66	3481.47	3506.44	3535.38	3645.62	3731.52	3761.36	3776.04	3809.58	3825.85	3842.11	3891.22	3926.2	3974.27	4001.88	4019.39	4054.21	4079.08	4097.19	4166.05	4207.8	4269.65	4298.5	4416.96	4492.89	4541.79	4669.58	4751.13	4798.65	4871.31	4903.08	4958.74	5010.25	5111.22	5196.43	5240.65	5318.52	5343.26	5379.54
Candida_nivariensis_CBS_10161_CBS	3032.8	3110.43	3279.9	3315.9	3335.76	3351.48	3465.73	3482.4	3499.59	3533.46	3588.3	3644.39	3662.48	3724.85	3764.63	3828.1	3973.28	4019.03	4045.53	4298.78	4417.77	4544.27	4666.92	4705.05	4774.26	4801.78	4844.94	4871.53	4926.63	5079.52	5241.7	5275.41	5347.96	5498.88	5573.07	5646.13	5734.07	5915.2	5940.95	6029.05	6066.25	6095.56	6179.24	6221.57	6288.16	6369.24	6426.57	6560.13	6632.8
Candida_nivariensis_CBS_9983T_CBS	3110.15	3149.75	3279.5	3351.02	3407.12	3465.69	3481.22	3500.55	3534.3	3587.49	3662.33	3722.98	3773.19	3826.52	3974.53	4018.81	4044.68	4081.5	4205.3	4299.1	4418.16	4772.82	4801	4870.28	4907.78	4928.75	4995.18	5240.9	5273.88	5345.87	5497.86	5572.74	5645.06	5734.65	5936.34	6009.4	6030.52	6065.25	6093.74	6178.75	6220.19	6281.5	6428.86	6560.58	6629.83	6758.75	6822.14	6894.14	6928.25
Candida_nivariensis_CBS_9984_CBS	3110.24	3279.18	3350.83	3406.15	3465.74	3480.21	3533.32	3588.45	3660.31	3723.41	3774.33	3826.3	3845.08	3889.9	3974.53	4019.1	4044.66	4081.31	4146.98	4206.28	4298.46	4417.14	4542.94	4670.43	4773.27	4800.49	4870.07	4906.28	4928.72	5113.79	5240.77	5273.71	5346.19	5497.61	5573.08	5645.01	5665.91	5734.53	5939.48	6030.4	6065.04	6095.38	6125.85	6220.02	6285.84	6334.19	6425.14	6560.13	6628.91
Candida_nivariensis_CBS_9985_CBS	3110.57	3227.19	3279.49	3317.28	3350.61	3380.56	3409.21	3482.54	3508.53	3588.7	3663.29	3720.77	3765.37	3829.26	4020.21	4045.96	4297.7	4419.45	4462.95	4543.35	4665.77	4705.49	4801.97	4845.07	4872.78	4927.7	4999.28	5115.6	5242.72	5276.73	5348.6	5371.99	5499.6	5573.38	5611.23	5646.89	5714.37	5736.4	5909.1	5941.07	6029.26	6067.19	6100.73	6222.41	6273.66	6298.71	6369.73	6430.92	6463.31
Candida_nivariensis_RV490_Feb09_04_PSB	3060.65	3111.2	3142.11	3201.06	3281.2	3354.28	3413.04	3465.72	3483.65	3515.9	3722.72	3831.23	3892.23	4020.68	4044.39	4397.2	4420.33	4452.58	4552.54	4806.63	4842.23	4874.28	4999.04	5242.62	5275.9	5348.4	5499.79	5575.81	5607.85	5647.04	5674.3	5736.2	5881.15	5912.03	5941.13	5974.26	6029.58	6066.15	6092.61	6127.64	6222.38	6285.37	6369.9	6427.18	6488.91	6522	6561.23	6589.73	6625.66
Candida_norvegica_DSM_70863_DSM	3042.92	3070.94	3257.74	3463.06	3515.81	3529.36	3579.29	3632.3	3692.69	3851.04	4038.86	4183.37	4222.64	4435.58	4475.99	4578.81	4909.17	4948.11	5055.39	5105.28	5239.95	5429.77	5540.06	5613.51	5760.74	5775.58	5862.15	5895.78	5928.02	5958.38	5981.64	6009.22	6042.83	6085.93	6116.6	6154.04	6180.8	6216.15	6230.62	6263.13	6424.4	6461.42	6485.7	6521.82	6640.13	6690.65	6835.05	6878.01	6909.51
Candida_norvegica_RV490Feb2012_02_PSB	3220.69	3314.18	3332.27	3378.5	3427.48	3474.53	3542.38	3572.38	3758.61	3814.11	3877.65	4004.65	4063.65	4281.68	4395.04	4457.83	4565.15	4582.35	4615.49	4668.68	4767.51	4843.36	4923.69	4971.66	5132.35	5190.07	5213.03	5278.55	5354.85	5379.03	5418.74	5494.59	5862.23	5968.56	5989.95	6034.72	6198.7	6251.72	6436.03	6627.24	6666.35	6764.66	6816	6853.54	7000.05	7083.42	7107.48	7269.39	7512.91
Candida_oleophila_DSM_70763_DSM	3015.68	3063.9	3088.73	3110.23	3131.57	3180.72	3196.19	3214.45	3234.02	3249.64	3266.33	3287.87	3339.99	3465.58	3496.53	3512.31	3527.44	3542.47	3605.97	3636.31	3672.28	3712.63	3742.87	3979.71	4014.26	4084.87	4278.92	4326.45	4360.07	4398.51	4415.9	4433.17	4457.29	4601.64	4633.77	4693.22	4896.77	5111.62	5149.15	5182.69	5348.46	5761.46	5926.5	5967.17	5991.27	6031.35	6060.96	6096.56	6181.86
Candida_orthopsilosis_CBS_10741_CBS	3099.12	3157.41	3173.73	3197.94	3234.32	3258.66	3290.42	3312.35	3331.62	3388.17	3417.96	3504.76	3524.74	3549.84	3607.64	3626.95	3697.59	3729.22	3756.19	3794.93	3854.46	3939.49	3971.7	4016.42	4106.17	4139.69	4181.22	4203.14	4274.14	4344.4	4397.11	4418.19	4502.91	4526.12	4614.55	4752.64	4866.36	4942.16	4964.31	4990.13	5097.77	5168.41	5226.97	5266.9	5294.38	5327.28	5383.51	5715.42	5966.3
Candida_orthopsilosis_CBS_10742_CBS	3115.89	3168.2	3209.67	3330.27	3373.96	3407.24	3426.07	3725.55	3755.94	3797.72	3814.52	3852.03	3911.95	3933.05	4012.17	4098.11	4137.95	4205.11	4278.27	4330.9	4372.03	4525.72	4569.38	4601.23	4635.17	4802.76	4868.34	4917.04	4972.49	5017.99	5104.43	5155.63	5242.81	5265.26	5297.11	5363.89	5670.67	5713.67	5757.1	5961.31	6034.27	6081.18	6571.74	6622.41	6663.55	6696	6753.08	6787.33	6855.77
Candida_orthopsilosis_CBS_10744_CBS	3099.68	3165.57	3211.78	3260.27	3288.1	3332.99	3375.45	3395.14	3424.74	3447.16	3506.31	3727	3756.63	3799.64	3933.74	4144.66	4180.24	4279.6	4349.5	4444.32	4569.57	4587.11	4617.21	4652.52	4724.39	4869.95	4980.89	5105.64	5154.4	5227.75	5266.97	5758.12	5794.16	6029.3	6075.15	6199.02	6450.58	6494.08	6521.02	6574.03	6662.4	6754.06	6789.88	6854.07	6897.52	7012.15	7042.97	7084.63	7451.71
Candida_orthopsilosis_CBS_10745_CBS	3120.48	3169.4	3211.36	3266.42	3311.74	3333.27	3377.26	3414.29	3505.82	3553.73	3580.33	3617.81	3663.72	3699.53	3727.72	3758.63	3800.18	3854.37	3914.9	3950.24	4011.27	4060.58	4100.22	4138.11	4180.26	4202.52	4278.51	4347.28	4375.74	4449.41	4489.08	4527.03	4593.5	4617.73	4650.66	4833.96	4865.99	4891.69	4979.73	5045.53	5108.02	5149.41	5246.38	5267.6	5349	5499.85	5714.24	5963.13	6635.74
Candida_orthopsilosis_CBS_10906T_CBS	3100.93	3159.92	3202.33	3231.27	3260.42	3291.43	3334.06	3393.73	3417.79	3455.82	3507.87	3548.61	3609.52	3700.36	3730.25	3758.47	3798.92	3858.2	3934.22	4019.5	4145.99	4183.68	4278.7	4345.43	4397.99	4422.45	4527.83	4570.98	4613.47	4695.15	4867.69	4965.94	4988.89	5048.08	5100.14	5165.74	5228.9	5268.73	5297.36	5329.02	5385.37	5716.49	5798.17	5967.27	6009.4	6031.66	6079.35	6202.17	6521.98
Candida_orthopsilosis_P3118_8_37_HAC	3097.7	3169.5	3211.35	3258.9	3308.95	3332.3	3376.15	3399.05	3421	3504.35	3524.9	3555.1	3606.3	3623.55	3710.45	3728.35	3794.55	3857.55	3931.35	3943	3970.7	4003.35	4136.2	4180	4343.4	4395.3	4524.4	4599.5	4615.5	4748.8	4863.7	4960.9	4979.35	5095.7	5224.1	5264.3	5324.9	5380.45	5522.15	5792.65	5963.4	5997	6024.95	6056.15	6070.1	6330.8	6408.15	6516.2	6545.95
Candida_orthopsilosis_P3119_8_37_HAC	3028.95	3055.9	3099.05	3122.7	3159.7	3173.4	3188.3	3212.3	3240.55	3282.25	3308.85	3333.4	3378.05	3423.8	3450.2	3526.35	3555.55	3609.7	3625.5	3666.2	3728.65	3755.8	3795.7	3856.9	3943.5	3973.1	4101.45	4137.65	4181.4	4260.8	4277.65	4345.75	4398	4526.25	4566.7	4603.15	4617.9	4643.7	4752.5	4810	4865.3	4963.2	4995.2	5107.75	5278.15	5307.25	5323.45	5349.8	5380.25
Candida_orthopsilosis_VML	3097.08	3145.99	3170.76	3190.93	3213.81	3269.49	3296.09	3334.2	3390.06	3417.53	3444.45	3483.9	3508.28	3539.79	3574.56	3589.05	3627.36	3665.11	3700.26	3729.81	3794.96	3855.95	3897.8	3918.74	3976.05	4015.33	4037.41	4102.61	4124.48	4140.81	4182.25	4205.63	4341.48	4526.98	4603.46	4624.65	4651.4	4867.24	4950	4966.55	4992.18	5018.98	5047.44	5109.04	5202.61	5230.23	5270.46	5330.03	5357.7
Candida_palmioleophila_108870.2010_IMHM	3057.28	3089.65	3117.67	3132.42	3153.83	3229.45	3246.07	3412.23	3434.78	3491.36	3516.83	3565.65	3784.36	3815.34	4409.46	4605.89	4667.42	4699.03	4851.55	4888.7	4909.11	4956.36	4986.21	5047.88	5267.31	5509	5600.35	5735.46	5785.85	5931.61	5971.69	6049.7	6073.58	6117.17	6159.13	6200.39	6236	6269.73	6310.49	6376.89	6437.14	6459.04	6490.72	6713.68	6824.13	6905.87	6995.81	7046.32	7128.53
Candida_palmioleophila_69_PIM	3035.95	3059.99	3084.22	3104.49	3135.29	3161.08	3232.64	3277.6	3351.25	3381.91	3412.63	3533.87	3567.32	3674.03	3775.65	3826.46	3978.61	4015.66	4261.03	4346.99	4390.61	4412.29	4486.28	4510.99	4564.72	4610.31	4632.51	4668.08	4701.01	4891.85	4970.09	5048.56	5077.73	5195.88	5265.62	5305.45	5509.65	5736.03	5787.12	5967.8	6054.46	6079.1	6115.37	6201.25	6232.48	6267.65	6457.32	6491.01	6818.68
Candida_palmioleophila_MY00850_07_ERL	3030.78	3051.96	3100.58	3130.4	3151.33	3231.07	3242.98	3320.77	3340.48	3381.4	3407.14	3420.83	3517.02	3525.79	3669.03	3799.54	3824.48	3879.27	4017	4037.9	4410.18	4439.45	4571.91	4612.94	4668.13	4698.72	4878.83	4950.87	4983.09	5047.95	5073.02	5259.04	5296.82	5504.32	5586.64	5685.27	5735.54	5752.43	5919.22	5961.26	6032.82	6061.63	6103.59	6182.91	6201.24	6232.87	6261.41	6302.5	6461.76
Candida_palmioleophila_MY938_07_ERL	3100.56	3131.02	3152.15	3231	3246.73	3273.17	3321.03	3407.93	3490.39	3515.77	3556.2	3668.96	3801.65	3821.11	3878.64	4036.95	4371.99	4409.79	4491.13	4602.71	4666.85	4698.57	4880.51	4909.72	4952.06	4986.86	5047.24	5080.27	5108.63	5263.16	5298.25	5505.49	5591.94	5685.18	5734.74	5921.25	5962.88	6033.73	6059.15	6104.32	6201.45	6232.84	6262.33	6301.95	6365.35	6460.81	6493.95	6545.66	6578.4
Candida_parapsilosis_ATCC_22019_THL	3029.82	3057	3102.03	3176.34	3214.94	3243.72	3279.11	3294.46	3353.03	3401.88	3417.38	3470.48	3535.23	3553.38	3583.43	3618.17	3694.44	3730.05	3764.51	3781.08	3825.35	3858.34	3894	4015.14	4136.92	4151.68	4176.66	4223.1	4337.63	4390.92	4450.06	4549.29	4570.17	4590.42	4719.16	4810.26	4834.64	4902.48	4965.86	4992.37	5107.59	5126.54	5166.97	5208.08	5226.18	5254.55	5412.04	5792.58	6030.77
Candida_parapsilosis_CBS_1954_CBS	3080.11	3100.9	3168.76	3232.94	3269.04	3323.03	3349.34	3400.21	3419.21	3477.75	3533.92	3553.8	3610.42	3821.88	3892.18	4015.86	4135.4	4152.36	4221.41	4273.92	4390.87	4574.7	4728.25	4867.35	4907.83	4967.3	5125.72	5164.64	5202.08	5226.9	5254.79	5411.46	5450.96	5635.35	5792.17	6030	6156.42	6200.01	6401.52	6467.43	6534.13	6561.9	6604.37	6662.91	6702.01	6739.83	6800.95	6859.8	6944.63
Candida_parapsilosis_CBS_2193_CBS	3078.02	3100.83	3167.99	3207.15	3267.74	3327.16	3399.93	3419.51	3478.81	3534.56	3553.31	3609.35	3792.18	4015.12	4111.72	4135.32	4152.66	4273.49	4389.88	4422.31	4574.94	4684.04	4728.77	4866.87	4922.72	4967.99	4990.69	5126.15	5227.64	5249.48	5412.26	5465.91	5532.49	5636.5	5723.33	5793.28	5964.35	6030.45	6069.01	6156.85	6200.52	6401.65	6467.86	6533.97	6604.89	6663.4	6701.18	6734.38	6801.42
Candida_parapsilosis_CBS_2196_CBS	3100.16	3170.22	3205.45	3236.26	3266.68	3302.69	3328.85	3346.47	3399	3417.56	3480.23	3532.59	3553.77	3609.3	3672.44	3707.17	3729.83	3795.81	3822.91	3892.1	4013.43	4113.03	4135.65	4225.33	4386.99	4550.98	4683.79	4726.91	4753.87	4864.29	4900.81	4968.85	4992.02	5020.99	5126.67	5203.09	5227.5	5255.59	5280.95	5412.13	5466.19	5792.43	5939.57	5965.02	6030.76	6070.03	6157.25	6201.59	6534.23
Candida_parapsilosis_CBS_2197_CBS	3101.3	3170.93	3269.31	3330.95	3347.51	3400.2	3420.61	3476.94	3534.99	3554.04	3610	3731.58	4015.35	4113.13	4135.36	4391.17	4574.99	4729.3	4867.3	4968.92	4993.13	5023.75	5060.18	5126.49	5157.36	5208.51	5228.76	5256.21	5287.51	5413.25	5467.15	5637.13	5724.74	5793.49	5942.18	5965.43	6030.7	6070.33	6201.58	6402.54	6468.28	6534.67	6607.49	6664.55	6702.15	6727.89	6802.32	6841.72	6864.68
Candida_parapsilosis_CBS_2211_CBS	3073.56	3101.24	3170.41	3178.64	3268.02	3304.78	3329.23	3344.97	3399.58	3420.85	3480.09	3533.76	3553.95	3607.25	4014.47	4113.54	4135.24	4275.22	4385.64	4575.2	4685.6	4728.42	4865.11	4971.06	4990.51	5015.11	5058.46	5125.83	5204.31	5227.2	5249.26	5411.87	5464.07	5636.33	5722.62	5792.35	5964.19	6029.13	6146.11	6200.12	6401.58	6466.99	6532.36	6605.32	6662.72	6699.41	6799.87	6839.87	6860.73
Candida_parapsilosis_CBS_604T_CBS	3081.11	3100.96	3170.14	3269.31	3323.09	3348.44	3377.53	3399.97	3420.29	3476.76	3534.95	3611.51	3822.6	3892.52	3938.78	4015.38	4115.45	4135.57	4221.8	4273.75	4390.36	4573.66	4729.05	4794.13	4868.97	4908.52	4968.34	5007.8	5163.23	5227.99	5255.68	5412.85	5452.83	5534.83	5636.74	5794.3	6030.99	6069.72	6201.1	6402.85	6469.26	6534.9	6562.68	6605.64	6665.24	6703.4	6801.37	6840.43	6864.86
Candida_parapsilosis_CBS_6318_CBS	3101.13	3171.47	3207.31	3268.64	3330.57	3345.5	3389.87	3419.2	3482.27	3534	3553.64	3733.51	3791.82	3928.92	4015.19	4107.18	4135.37	4153	4178.88	4224.88	4275.48	4552.61	4579.62	4687.42	4728.17	4866.85	4925.21	4968.18	4992.13	5022.96	5202.79	5227.54	5254.4	5412.46	5465.46	5636.5	5792.25	5937.94	5964.45	6028.84	6200.39	6402.78	6467.67	6533.43	6607.49	6663.38	6699.04	6727.3	6800.92
Candida_parapsilosis_CBS_7154_CBS	3100.64	3170.17	3268.2	3330.37	3344.95	3399.73	3416.62	3477.26	3532.25	3607.21	3621.44	3791.55	3822.46	4016.01	4134.81	4152.69	4223.95	4274.42	4393.51	4578.41	4729.01	4864.84	4896.93	4924.61	4968.51	4991.89	5024.29	5125.79	5202.45	5227.42	5255.13	5288.58	5412.14	5465.13	5636.55	5793.24	5964.41	6009.29	6030.8	6156.73	6199.73	6401.19	6534.36	6606.48	6663.14	6700.2	6727.6	6799.79	6838.89
Candida_parapsilosis_CBS_8181_CBS_	3102.75	3170.32	3207.41	3234.64	3269.89	3309.38	3332.52	3371.25	3399.63	3416.54	3479.05	3534.57	3554.64	3611.07	3674.13	3730.82	3766.12	3792.32	4015.25	4068.73	4113.72	4136.19	4180.39	4225.91	4276.52	4396.65	4430.23	4553.83	4590.96	4687.69	4728.64	4753.15	4865.27	4901.78	4969.41	4993.78	5023.97	5127.67	5205.31	5229.88	5256.47	5284.54	5413.62	5687.17	5793.83	5942.79	5965.91	6009.14	6031.11
Candida_parapsilosis_CBS_8836_CBS	3079.36	3101.19	3172.79	3207.34	3267.11	3277.3	3331.65	3348.3	3400.83	3417.98	3482.89	3534.29	3554.05	3608.78	3625.13	3729.77	3790.79	3958.65	4015.93	4107.76	4134.49	4151.28	4177.73	4228.74	4390.48	4404.91	4551.61	4572.53	4588.55	4865.38	4967.57	4991.51	5018.48	5125.4	5205.59	5228.02	5254.26	5274.48	5294.93	5411.16	5636.33	5792.24	5963.67	5993.59	6028.42	6199.92	6532.78	6560.1	6606.95
Candida_parapsilosis_DSM_11224_DSM	3026.97	3047.89	3064.94	3085.88	3104.61	3120.73	3157.54	3173.22	3211.78	3249.17	3266.4	3288.63	3306.28	3333.21	3375.34	3396.15	3415.19	3435.23	3554.71	3613.02	3621.31	3650.8	3688.14	3701.44	3727.09	3765.01	3789.2	3803.01	3822.75	3855.43	3893.4	3913.24	3928.66	3951.52	3990.83	4011.76	4050.04	4089.5	4098.65	4126.36	4137.29	4174.31	4204.2	4308.17	4427.8	4484.53	4545.29	4565.61	4587.34
Candida_parapsilosis_DSM_4237_DSM	3099.13	3266.65	3321.61	3399.03	3418.19	3533.15	3554.28	3727.56	3764.98	3891.91	4012.81	4048.59	4334.69	4375.4	4448.58	4568.36	4588.82	4990.52	5222.89	5253.56	5292.32	5422.17	5463.07	5596.74	5790.58	5999.73	6031.65	6065.59	6158.09	6198.41	6232.71	6342.85	6463.75	6505.08	6534.44	6553.98	6570.06	6601.85	6661.64	6700.82	6743.44	6755.91	6798.32	6837.18	6873.4	6915.05	6940.33	6949.43	7067.39
Candida_parapsilosis_DSM_5784T_DSM	3098.71	3171.46	3266.35	3290.09	3398.51	3417.15	3435.02	3532.79	3553.11	3613.63	3726.87	3763.8	3790.74	3891.14	3911.47	3950.67	4011.99	4048.15	4333.42	4371.66	4387.24	4406.88	4446.24	4484.17	4566.05	4586.46	5202.89	5221	5421.5	5446.38	5461.4	5787.9	5999.2	6027.85	6064.32	6153.78	6194.93	6231.64	6336.22	6502.33	6530.75	6553.22	6564.1	6680.5	6697.26	6739.54	6752.28	6794.06	6831.76
Candida_parapsilosis_DSM_70125_DSM	3100.95	3174.24	3191.55	3210.05	3399.71	3473.75	3498.79	3554.35	3664.6	3729.12	3768.65	3804.93	3927.92	3953.3	4002.18	4013.7	4043.14	4051.3	4074.05	4139.38	4226.99	4337.93	4373.56	4448.41	4486.67	4548.71	4568.37	4589.46	4627.45	4939.84	4991.16	5016.87	5028.38	5091.13	5223.91	5255.49	5292.21	5391.3	5422.45	5463.04	5595.3	5684.37	5789.19	5988	6001.05	6031.11	6063.38	6157.78	6198.11
Candida_parapsilosis_DSM_70126_DSM	3099.5	3172.21	3211.28	3321.77	3398.94	3727.27	3765.69	3890.65	4012.76	4050.32	4074.73	4334.37	4372.79	4448.43	4486.16	4567.81	4588.6	4990.14	5091.37	5225.22	5255.53	5292.04	5389.99	5423.51	5463.68	5597.48	5721.53	5788.38	5998.47	6014.93	6031.57	6063.6	6158.81	6198.69	6232.97	6507.56	6534.72	6569.93	6661.8	6701.23	6742.23	6755.67	6772.24	6798.98	6811.58	6836.71	6856.75	6916.46	6940.02
Candida_parapsilosis_MY924_09_ERL	3078.15	3100.95	3209.08	3267.21	3306.14	3331.23	3349.21	3399.33	3415.82	3436.18	3480.27	3532.32	3554.97	3604.11	3727.9	3789.94	3806.02	4015.18	4133.52	4150.83	4274.45	4389.93	4570.29	4587.82	4683.17	4784.85	4866.79	4965.43	4990.01	5016.81	5205.53	5225.68	5252.94	5291.27	5410.23	5632.76	5791.7	5962.3	5996.17	6030.06	6056.81	6118.63	6198.29	6533.44	6560.12	6661.07	6698.61	6740.58	6798.37
Candida_parapsilosis_VML	3062.05	3077.69	3100.2	3121.3	3175.11	3191	3213.8	3246.19	3267.49	3293.73	3333.35	3352.3	3375.88	3398.64	3436.79	3488.93	3517.93	3535.7	3557.81	3578.33	3618.09	3690.84	3730.45	3766.75	3792.26	3831.99	3858.34	3894.58	3916.79	3991.66	4015.31	4043.13	4102.63	4139.1	4173.49	4224.99	4244.31	4273.94	4312.24	4337.55	4564.59	4591.55	4614.24	4653.01	4693.25	4896.81	4975.5	4994.16	5019.73
Candida_pararugosa_33_PIM	3076.73	3117.14	3132.59	3146.06	3166.19	3191.46	3207.07	3219.67	3254.27	3275.9	3339.89	3379.04	3407.27	3419.72	3453.6	3491.18	3590.15	3609.13	3635.14	3667.6	3696.43	3720.64	3742.19	3758.1	3806.67	3835.86	3905.04	3922.71	4050.25	4091.76	4126.26	4202.95	4219.52	4243.75	4276.91	4301.43	4327.19	4348.26	4502.68	4596.63	4731.3	4769.1	4786.06	4810.2	4930.39	5015.45	5144.29	5312.65	5332.78
Candida_pararugosa_CBS_1010T_CBS	3100.58	3130.37	3150.25	3191.37	3336.9	3353.91	3379.72	3396.3	3420.15	3462.52	3488.98	3589.58	3633.44	3743.37	3836.17	4088.61	4199.15	4218.21	4455.11	4486.77	4703.32	4736.12	4785.58	4925.12	4969.8	4997.22	5143.61	5169.22	5249.05	5545.65	5638.58	5658.68	5678.72	5727.03	5768.87	5883.62	5944.32	5983.92	6055.05	6200.87	6260.55	6299.32	6383.34	6408.53	6562.18	6708.6	6766	6793.41	6839.27
Candida_pararugosa_CBS_1010T_CBS_2	3150.78	3191.06	3204.98	3353.91	3396.76	3463.06	3487.3	3632.57	3744.34	3827.21	3847.21	4201.23	4490.01	4525.74	4554.95	4711.49	4728.21	4930.9	4970.88	5024.6	5178.12	5204.75	5271.11	5449.14	5545.48	5660.03	5682.15	5731.23	5789.62	5992.92	6030.62	6059.55	6262.09	6302.28	6357.22	6383.67	6413.09	6567.18	6681.17	6707.77	6750.54	6792.72	6831.71	6849.85	6926.64	6957.85	7044.78	7065.82	7264.05
Candida_pararugosa_CBS_5849_CBS	3129.74	3191.02	3204.52	3276.74	3337.8	3374.11	3397.34	3462.56	3490.53	3588.11	3617.38	3632.98	3675.15	3695.75	3713.5	3742.94	3834.84	3921.04	4047.31	4086.35	4150.8	4198.98	4218.22	4351.08	4455.79	4485.01	4629.77	4671.56	4702.03	4731.52	4784.6	4861.8	4928.84	4972.7	5142.86	5164.26	5310.44	5544.65	5588.07	5638.25	5723.94	5879.95	5981.62	6113.82	6200.52	6259.96	6294.8	6383.09	6416.97
Candida_pararugosa_CBS_7884_CBS	3074.2	3130	3149.37	3191.01	3378.57	3399.02	3420.82	3461.67	3588.03	3633.43	3714.2	3739.67	3805.27	3834.82	3920.07	4047.62	4089.42	4148.67	4175.1	4199.83	4218.1	4245.42	4275.89	4349.39	4377.18	4455.47	4485.12	4529.45	4550.25	4600.2	4629.65	4730.45	4784.74	4814.25	4857.87	4928.78	5143.29	5310.71	5545.52	5638.58	5725.58	5833.07	5883.85	5983.66	6114.53	6203.86	6260.5	6296.18	6324.56
Candida_pararugosa_DSM_70761_DSM	3130.48	3191.49	3278.03	3395.91	3420.31	3462.78	3489.16	3587.61	3619.55	3633.49	3695.87	3743.36	3836.41	3921.81	4047.87	4089.3	4149.14	4199.82	4218.8	4273.96	4378.99	4486.48	4546.81	4631.18	4732.79	4785.95	4861.47	4929.3	4969.28	5144.31	5164.71	5309.56	5546.17	5639.27	5680.51	5772.7	5884.23	5968.23	6261.36	6294.92	6325.61	6383.92	6406.54	6710.66	6794.23	6842.16	6877.61	6926.24	6980.58
Candida_pararugosa_DSM_70761_DSM	3149.55	3191.12	3204.46	3352.68	3395.12	3461.97	3487.39	3632.29	3837.44	4189.78	4488.27	4520.18	4707.34	4732.3	4925.5	4969.55	4995.34	5024.65	5169.73	5200.57	5251.68	5546.46	5638.65	5678.49	5726.3	5780.28	5875.68	5983.36	6125.59	6300.7	6357.32	6384.08	6416.4	6562.7	6684.32	6707.46	6766.5	6792.56	6837.7	6925.14	7065.52	7177.61	7237.66	7264.33	7297.77	7379.35	7484.18	7535.52	7615.42
Candida_pararugosa_MY_00389_09_ERL	3062.78	3101.64	3130.87	3152.02	3191.88	3206.14	3256.06	3279.34	3320.18	3375.32	3397.43	3466.21	3491.1	3594.75	3633.82	3695.09	3743.13	3836.54	3904.22	3920.68	4023.6	4047.15	4153.29	4198.97	4217.85	4377.83	4455.63	4484.21	4784.44	4821.7	4978.02	5140.89	5163.93	5185.33	5264.6	5309.08	5544.09	5588.15	5640.04	5678.86	5726.06	5874.39	5945.88	5982.57	6025.12	6056.17	6199.91	6259.47	6301.12
Candida_pararugosa_VML	3074.26	3129.83	3189.09	3204.44	3232.11	3252.5	3277.94	3320.64	3375.29	3405.8	3459.94	3488.57	3584.01	3616.26	3693.3	3735.33	3790	3805.04	3918.47	4009.86	4046.91	4087.31	4147.43	4174.47	4199.79	4217.91	4244.96	4274.19	4300.31	4346.39	4375.39	4442.54	4473.34	4498.69	4528.17	4545.33	4598.97	4629.94	4730.17	4767.93	4784.56	4811.07	4858.34	4910.79	4929.29	5016.11	5121.44	5143.23	5167.37
Candida_parasilopsis_26_PSB	3100.64	3172.46	3266.4	3280.16	3330.93	3345.68	3369.38	3403.95	3417.67	3482.29	3533.6	3550.31	3623.85	3644.07	3728.24	3790.25	4014.83	4112.48	4133.32	4150.3	4180.18	4226.36	4315.44	4400.32	4451	4571.48	4586.88	4729.03	4776.43	4911.78	4969.15	4990.11	5011.4	5100.29	5123.95	5161.02	5206.07	5227.85	5251.93	5270.33	5296.98	5410.61	5466.23	5534.27	5635.64	5683.11	5792.78	5812.62	5962.44
Candida_peltata_DSM_70579T_DSM	3050.89	3087.75	3105.42	3122.4	3140.46	3176.18	3194.79	3212.52	3236.11	3252.12	3295.43	3395.96	3462.46	3501.99	3515.09	3527.79	3535.97	3574.84	3622.55	3767.42	3827.69	3988.42	4344.93	4349.69	4450.14	4511.31	4621.24	5189.33	5347.62	5465.12	5932.96	5977.63	6003.23	6018.06	6041.45	6051.45	6074.57	6092.05	6117.11	6133.45	6174.94	6211.23	6319.48	6395.55	6423.83	6434.01	6468.52	6479.14	6501.67
Candida_pini_DSM_70653T_DSM	3033.41	3068.65	3086.97	3101.98	3149.65	3210.6	3233.9	3255.03	3284.06	3328.03	3348.54	3373.56	3452.97	3547.95	3630.81	3666.9	3682.06	3798.53	3819.67	3841.33	3934.16	4016.81	4071.88	4245.98	4388	4438.24	4461.47	4486.47	4553.72	4615.54	4690.48	4763.24	4894.25	4945.45	4997.6	5018.6	5085.7	5109.7	5303.81	5316.91	5517.55	5538.05	5723.36	5860.87	5955.21	6022.5	6042.03	6098.08	6138.6
Candida_pseudohaemulonii_CBS_10004_CBS	3058.52	3135.6	3194.8	3211.48	3247.62	3332.38	3369.36	3484.81	3503.03	3538.27	3761.16	3786.28	3807.04	3870.29	3985.28	4003.49	4040.18	4260.75	4409.8	4661.32	4701.1	4858.33	4891.55	5089.14	5130.4	5361.66	5402.76	5521.6	5538.15	5646.32	5669.59	5714.39	5759.99	5796.78	5844.5	6010.75	6039.73	6061.47	6118.73	6154.74	6267.53	6427.18	6496.97	6584.66	6629.97	6667.28	6702.1	6850.85	6875.98
Candida_pseudohaemulonii_CBS_KCTC_17807_CBS_	3135.22	3194.32	3211.21	3246.72	3331.96	3369.36	3448.98	3484.91	3503.06	3537.95	3582.95	3761.02	3786.1	3807.05	3870.91	3891.62	3985.55	4003.87	4084.2	4410.62	4660.7	4700.8	4858	4890.31	4970.6	5089.23	5361.93	5404.51	5538.74	5670.22	5715.44	5760.14	5797.29	5844.58	6039.87	6061.75	6118.98	6155.98	6267.88	6319.16	6426.84	6496.8	6584.33	6625.94	6667.3	6714.99	6849.1	6876.28	7007.3
Candida_pseudohaemulonii_JCM_12453T_CBS	3058.06	3080.21	3134.79	3211.4	3247.19	3289.34	3332.87	3366.84	3394.39	3502.76	3537.5	3760.55	3784.04	3804.36	3873.42	3983.75	4002.88	4242.62	4409.56	4662.51	4739.97	4856.46	4980.29	4995.48	5087.87	5129.09	5361.13	5516.09	5537.28	5641.74	5670.3	5713.24	5759.83	5797.69	6006.6	6033.4	6059.9	6117.91	6153.2	6267.3	6425.21	6472.39	6495.13	6583.68	6626.97	6666.64	6712.89	6845.47	6871.79
Candida_rugopelliculos_CBS_6377T_CBS	3086.26	3213.8	3255.84	3337.27	3356.16	3516.21	3576.27	3762.89	3804.72	3954.61	4162.85	4203.39	4319.1	4370.03	4532.56	4583.79	4681.21	4857.24	4883.27	4957.53	5037.09	5109.16	5368.41	5415.18	5631.48	5666.45	5765.65	5829.75	5886.46	5931.84	6006.74	6028.08	6086.28	6121.73	6169.84	6309.51	6402.71	6427.48	6469.16	6511.27	6539.64	6567.51	6675.49	6707.73	6802.69	6914.03	7012.68	7152.08	7524.68
Candida_rugosa_89_PSB	3053.45	3236.5	3256.8	3291.15	3382.65	3399	3462.75	3501.75	3607	3646.75	3770.55	4035.25	4163.45	4234.25	4255.95	4328.7	4345.2	4474.8	4546.6	4637.3	4701.55	4905.35	5016.45	5142.25	5166.25	5391.4	5410.75	5578.05	5768.4	5860.45	5917.5	6042.2	6060.2	6079.5	6101.6	6203.3	6246.2	6303.95	6344	6434.4	6467.4	6510.2	6540.75	6578.55	6617.1	6641.5	6784.75	6878	6901.85
Candida_rugosa_CBS_7138_CBS	3023.61	3049.24	3063.74	3234.38	3380.62	3415.73	3460.59	3502.86	3605.94	3827.56	3988.51	4033.7	4212.85	4343.97	4427.32	4551.42	4626.68	4698.46	4732.88	4753.04	4871.39	4906.94	5061.23	5149.8	5171.87	5279.48	5409.99	5746.51	5982.08	6045.9	6101.73	6129.62	6318.9	6438.95	6470.31	6579	6641.19	6768.53	6829.93	6876.7	6924.17	7011.13	7046.73	7088.17	7127.97	7176.24	7296.33	7335.1	7593.71
Candida_rugosa_var_rugosa_CBS_2016_CBS	3023.56	3049.18	3064.05	3236.47	3380.07	3462.85	3502.46	3605.67	3827.22	4211.92	4286.78	4344.07	4427.14	4626.87	4697.43	4733.74	4866.5	4906.55	5060.35	5171.04	5279.37	5409.64	5745.42	5842.31	5980.9	6047.04	6101.28	6130.75	6318.02	6441.23	6476.22	6507.88	6577.31	6640.7	6718.96	6831.3	6876.88	6926.12	7008.38	7045.26	7124.41	7177.3	7295.32	7334.34	7592.87	7650.74	7880.25	7916.81	7978.5
Candida_rugosa_var_rugosa_CBS_613T_CBS	3216.01	3236.54	3288.71	3382.42	3417.09	3436.59	3457.87	3475.43	3505.17	3630.85	3667.95	3770.1	3808.69	3827.1	3848.29	4036.61	4158.94	4180.87	4233.06	4283.42	4323.79	4345.44	4549.8	4582.45	4622.68	4703.63	4734.48	4909.98	4999.45	5173.33	5423.08	5662.95	5746.67	5844.49	5918.53	6059.05	6081.33	6102.42	6205.15	6305.92	6445.02	6472.95	6508.53	6578.28	6767.4	6788.92	6834.63	6877.28	6919.28
Candida_rugosa_Z2651_MCU	3024.59	3049.04	3214.44	3233.35	3382.07	3441.49	3459.94	3497.84	3514.85	3711.26	3826.33	3916.35	3981.1	4025.44	4161	4232.18	4278.17	4343.13	4473.17	4634.94	4698.36	4905.23	5141.21	5165.52	5383.74	5410.92	5663.53	5746.92	5916.85	5979.78	6052.94	6101.33	6310.6	6415.3	6470.36	6510.12	6578.99	6640.34	6787.62	6877.01	6923.55	6996.72	7045.81	7130.55	7176.08	7589.98	7650.51	7690.06	7724.36
Candida_saitoana_CBS_940T_CBS	3029.95	3070.95	3089.36	3165.37	3216.37	3274.47	3378.39	3413.53	3428.3	3514.63	3535.99	3607.51	3809.62	3861.64	3882.67	3979.14	4086.73	4186.85	4222.51	4245.85	4388.14	4451.17	4496.52	4525.54	4647.85	4659.06	4842.4	4869.72	5045.51	5075.58	5217.1	5251.4	5385	5470.02	5486.1	5511.77	5529.22	5685.07	5768.13	5784.26	6058.28	6140.44	6178.75	6220.74	6395.27	6434.12	6452.51	6527.55	6555.54
Candida_shehatae_var_insectosa_CBS_4286_CBS	3031.7	3058.81	3157.38	3195.04	3247.5	3264.86	3299.59	3318.18	3342.16	3366.27	3386.8	3417.07	3489.29	3534.73	3558.53	3663.91	4157.49	4280.19	4378.3	4416.09	4452.31	4576.12	4671.15	4799.59	4819.49	4900.98	4995.87	5088.56	5113.56	5135.43	5495.26	5566	5628.35	5654.23	5770.9	5924.8	6032.17	6060.24	6117.28	6143.78	6314.2	6357.66	6389.71	6494.83	6529.13	6572.96	6598.11	6629.75	6666.45
Candida_sojae_106550_IMHM	3078.11	3096.01	3124.79	3151.07	3190.98	3212.04	3247.07	3270.28	3323.13	3350.9	3398.74	3471.16	3499.77	3523.04	3553.74	3587.69	3673.71	3726.77	3783.75	3829.62	3846.34	3903.87	3925.13	3945.3	3982.89	4010.91	4036.24	4133.63	4161.78	4182.3	4204.6	4276.42	4412.88	4455.75	4502.39	4553.16	4593.68	4642.07	4700.93	4843.85	4885.02	4996.85	5080.25	5155.09	5227.92	5318.36	5339.76	5374.85	5708.16
Candida_sojae_MY333ma_11_ERL	3027.07	3078.36	3096.38	3111.65	3154.02	3180.37	3211.5	3244.15	3325.33	3396.56	3442.53	3468.57	3499.14	3517.46	3554.18	3572.41	3903.45	4012.55	4049.58	4119.68	4181.22	4362.81	4402.43	4501.61	4579.52	4693.96	4817.83	4854.35	4975.7	4988.9	5105.17	5165.08	5226.87	5339.44	5370.07	5490.94	5596.05	5737.76	5756.74	5837.36	6034.26	6059.85	6173.41	6200.44	6231.57	6272.78	6309.53	6494.18	6527.55
Candida_sojae_MY333str_11_ERL	3097.66	3153.59	3211.65	3244.75	3259.63	3302.23	3324.39	3394.78	3443.61	3468.51	3517.03	3551.81	3583.81	3662.38	3791.03	3838.95	4010.2	4048.75	4120.25	4159.52	4180.52	4297.64	4363.32	4402.27	4455.39	4500.04	4693.8	4851.02	4895.67	4974.44	5108.6	5168.36	5225.04	5338.75	5372.5	5491.68	5594.69	5735.67	5758.5	5836.52	5877.57	5975.7	6033.03	6062.42	6200.88	6230.5	6271.88	6310.15	6341.25
Candida_solani_DSM_3315_DSM	3053.11	3069.49	3081.11	3192.13	3214.05	3289.02	3362.77	3380.14	3405.72	3449.68	3511.92	3529.14	3552.83	3606.96	3624.67	3792.1	3820.41	3829.2	3855.03	3885.47	3956.27	4022.57	4129.32	4247.38	4281.11	4377.55	4583.47	4840.71	4927.9	5176.81	5521.56	5665.67	5705.68	5722.66	5759.98	5799.9	6097.74	6135.83	6156.43	6169.94	6358.02	6384.61	6575.73	6612.07	6682.43	6722.1	6758.83	6778.59	6803.73
Candida_spandovensis_DSM_70866T_DSM	3051.67	3095.19	3165.23	3190.92	3220.12	3278.14	3304.31	3321.09	3348.16	3394.77	3407.66	3434.63	3460.98	3476.71	3504.14	3526.91	3631.72	3661.43	3688.99	3732.23	3775.54	3846.51	3863.01	3890.14	3932.62	3964.1	3975.96	4004.66	4036.4	4060.63	4091.22	4149.22	4160.89	4220.29	4249.33	4289.23	4308.13	4336.27	4378.17	4433.29	4464.63	4533.06	4634.74	4663.17	4702.71	5171.13	5543.12	5573.01	5788.98
Candida_succiphila_DSM_2149T_DSM	3078.78	3164.12	3180.49	3212.91	3361.86	3380.56	3405.16	3417.89	3482.26	3654.37	3793.72	3809.67	4079.54	4095.19	4532.41	4694.7	4762.7	4775.06	4904.48	5003.29	5092.8	5199.48	5353.15	5655.87	5673.27	5870.48	5916.37	5959.62	6069.29	6116.08	6157.87	6188.9	6302.43	6371.05	6426.23	6448.13	6594.61	6723.83	6764.56	6795.51	6810.77	6835.4	6887.29	6925.79	6937.03	6964.5	6995	7045.37	7063.48
Candida_tenuis_CBS_615T_CBS	3091.47	3110.84	3154.96	3206.81	3220.89	3300.5	3343.07	3385.78	3457.94	3489.33	3537.24	3561.34	3747.81	3814.8	3947.57	4087.77	4169.91	4271.44	4379.23	4401.34	4616.44	4731.31	4747.38	4820.48	4853.51	5012.04	5063.83	5262.72	5281.54	5339.56	5452.94	5532.9	5559.4	5651.75	5716.01	5895.81	6135.12	6185.79	6222.39	6415.49	6576.35	6602.96	6688.62	6768.55	6922.87	6974.18	7122.72	7491.26	7522.67
Candida_tropicalis_ATCC13803_THL	3031.65	3046.7	3082.41	3102.26	3121.07	3205.82	3235.96	3266.01	3285.35	3370.33	3401.37	3443.49	3465.43	3477.12	3501.13	3542.19	3572.39	3610.1	3655.49	3682.1	3732.33	3798.84	3874.69	3913.38	3930.3	4076.28	4109.14	4318.3	4361.21	4403.17	4421.32	4440.88	4677.54	4919.04	4957.29	5126.92	5195.81	5212.25	5487.98	5743.02	5776.06	5807.9	5973.06	6035.61	6058.88	6159.4	6199.46	6236.71	6312.15
Candida_tropicalis_CBS_10256_CBS	3076.4	3039.31	3126.79	3159.95	3211.28	3233.88	3262.11	3282.81	3310.22	3379.04	3398.91	3420.78	3448.46	3466.4	3499.08	3552.09	3574.83	3606.74	3674.01	3760.87	3851.64	3879.7	3922.73	3990.46	4048.03	4094.16	4114.04	4157.26	4246.24	4269.23	4348.21	4406.95	4675.12	4695.36	4874.65	4919.65	4954.8	5027.75	5085.32	5152.68	5367.47	5490.98	5652.6	5741.75	5778.5	5974.63	6039.29	6062.37	6168.81
Candida_tropicalis_CBS_2314_CBS	3078.17	3098.53	3125.37	3156.86	3179.91	3208.22	3233.08	3263.12	3285.14	3309.84	3334.74	3379.19	3397.48	3420.53	3466.3	3499.13	3559.92	3606.02	3651.82	3674.93	3733.61	3764.08	3799.34	3849.06	3922.49	3982.89	4045.51	4104.22	4265.88	4317.34	4362.59	4418.4	4676.16	4870.38	4920.79	4956.52	5008.99	5029.41	5083.38	5121.17	5152.96	5196.93	5371.53	5487.54	5652.49	5739.11	5777.75	5936.55	6039.11
Candida_tropicalis_CBS_2319_CBS	3100.02	3156.65	3210.17	3234.22	3264.58	3284	3310.19	3338.03	3421.36	3448.58	3466.25	3500.23	3576.66	3608.12	3777.55	3850.89	3925.75	3988.36	4111.08	4247.42	4281.34	4317.62	4363.82	4405.91	4433.23	4594.66	4676.92	4725.26	4772.5	4875.18	4898.55	4921.28	4960.62	5011.35	5130.18	5149.88	5174.62	5198.3	5365.96	5492.16	5654.1	5741.63	5779.08	5974.94	6038.2	6061.31	6168.88	6201.76	6313.35
Candida_tropicalis_CBS_433_CBS	3031.02	3051.11	3082.61	3100.67	3163.16	3215.15	3235.11	3266.02	3286.58	3312.92	3380.88	3399.24	3421.57	3449.75	3465.46	3500.47	3513.73	3573.57	3608.54	3676.74	3987.92	4283.89	4404.81	4423	4595.24	4678.43	4696.53	4875.21	4919.96	4958.3	5010.55	5085.88	5137.25	5197.58	5282.77	5366.33	5490.83	5507.43	5741.13	5778.21	5975.14	6060.45	6166.95	6200.85	6224.53	6313.35	6364.53	6447.14	6467.92
Candida_tropicalis_CBS_4913_CBS	3080.11	3101.08	3161.17	3212.54	3235.64	3265	3286.75	3312.07	3338.47	3401.07	3421.75	3448.96	3467.85	3501.85	3576.46	3607.29	3654.62	3674.71	3788.26	3851.83	3880.26	3922.79	3989.26	4045.46	4111.41	4179.43	4317.99	4407.87	4692.81	4726.15	4821.47	4881.89	4920.16	4956.98	5020.28	5153.01	5198.87	5217.57	5281.57	5368.15	5492.61	5741.7	5777.72	5978.22	6061.87	6178.06	6202	6225.07	6262.71
Candida_tropicalis_CBS_6320_CBS	3028.65	3076.59	3099.35	3212.77	3233.26	3263.44	3285.69	3311.06	3380.24	3443.75	3465.53	3498.95	3556.13	3607.04	3674.91	3782.21	3850.31	3924.95	4045.83	4108.1	4156.22	4246.97	4363.81	4405.55	4676.59	4695.61	4875.18	4919.23	4957.9	5015.8	5126.43	5152.88	5197.97	5369.7	5491.47	5653.37	5778.56	6040.48	6061.95	6176.98	6202.04	6314.61	6365.77	6446.33	6469.91	6508.64	6530.94	6576.9	6625.36
Candida_tropicalis_CBS_6862_CBS	3028.44	3079.13	3097.95	3156.39	3208.2	3232.72	3262.03	3282.47	3309.16	3337.36	3378.47	3425.39	3445.58	3465.86	3498.27	3557.67	3606.08	3622.27	3673.77	3763.51	3785.64	3850.91	3922.56	4109.79	4156.48	4178.61	4244.58	4410.6	4593.22	4694.42	4871.93	4936.14	4956.95	5010.02	5086.42	5127.92	5151.02	5196.59	5281.29	5368.74	5490.77	5653.02	5738.91	5774.08	6039.39	6060.71	6122.08	6168.77	6200.89
Candida_tropicalis_CBS_6948_CBS	3077.88	3086.13	3208.38	3232.74	3264.89	3281.56	3312.39	3351.21	3419.59	3447.71	3468.79	3503.27	3556.74	3579.95	3605.27	3672.81	3734.75	3776.68	3848.49	3884.56	3922.18	3981.55	4010.64	4097.13	4262.58	4280.94	4317.18	4404.73	4592.38	4676.11	4694.73	4725.8	4875.68	4918.97	4950.46	5150.21	5196.3	5367.11	5491.68	5730.41	5769.69	5974.01	6060.8	6165.04	6266.52	6313.46	6360.92	6446.98	6467.48
Candida_tropicalis_CBS_94_CBS	3031.08	3081.31	3089.95	3158.35	3214.5	3234.63	3266.42	3286.42	3312.75	3400.53	3422.51	3447.94	3467.96	3501.55	3559.9	3573.87	3608.36	3653.93	3675.2	3732.13	3759.35	3779.44	3891.01	3921.97	3988.38	4012.74	4108.92	4278.77	4318.21	4404.73	4420.53	4593.77	4677.16	4696.67	4728.01	4875.32	4921.2	4954.23	5089.17	5151.44	5198.41	5367.06	5652.93	5778.58	5975.69	6201.61	6314.32	6363.43	6468.39
Candida_tropicalis_DSM_1346_DSM	3080.57	3089.75	3118.31	3214.91	3233.37	3368.48	3440.3	3463.13	3498.2	3515.68	3606.96	3656.17	3731.33	3771.07	3785.28	3872.79	4316.75	4402.09	4567.43	5009.09	5194.08	5470.98	5487.82	5504.12	5532.88	5774.76	5788.89	6033.67	6059.24	6094.68	6158.93	6199.28	6235.83	6344.6	6365.43	6467	6503.3	6529.55	6573.54	6612.49	6781.35	6838.36	6882.24	6926.48	6960.44	6995.58	7033.36	7062.4	7140.14
Candida_tropicalis_DSM_4238_DSM	3080.62	3089.69	3117.84	3214.33	3233.41	3367.77	3420.33	3459.53	3497.78	3515.07	3571.07	3606.99	3652.28	3731.11	3767.71	3783.65	3801.88	3873.03	3985.96	4000.91	4024.23	4098.95	4114.05	4152.21	4316.55	4401.8	4497.86	4567.67	4692.38	5083	5193.45	5230.82	5487.8	5759.74	5774.7	5818.54	6031.61	6058.57	6160.74	6199.15	6235.06	6344.07	6363.6	6443.39	6466.28	6502.32	6529.41	6573.2	6612.54
Candida_tropicalis_DSM_5991_DSM	3080.35	3089.63	3118.7	3214.92	3232.87	3251.54	3367.94	3439.91	3498.23	3516.08	3570.78	3607.58	3731.31	3770.81	3872.21	3910.63	4149.13	4316.47	4356.22	4401.96	4689.45	5195.57	5487.53	5505.94	5529.57	6033.1	6058.61	6097.21	6159.02	6199	6235.87	6261.6	6272.26	6364.42	6442.65	6466.23	6503.3	6529.13	6572.61	6611.61	6772.76	6787.17	6838.59	6882.64	6908.54	6926.95	6954.86	6995.29	7032.77
Candida_tropicalis_DSM_70151_DSM	3077.71	3098.45	3180.71	3213.6	3231.14	3247.73	3306.73	3367.94	3402.86	3472.97	3497	3512.77	3569.87	3605.76	3655.71	3715.43	3730.11	3769.64	3872.03	3909.31	3926.06	4094.26	4315.13	4354.79	4400.74	4419.09	4692.01	5192.9	5486.78	5768.07	6030	6057.44	6157.28	6198.17	6234.05	6344.05	6363.98	6444.72	6464.96	6495.66	6528.32	6571.81	6586.65	6615.94	6657.55	6781.59	6838.94	6880.57	6953.02
Candida_tropicalis_DSM_7524_DSM	3078.76	3098.16	3116.64	3213.69	3231.63	3366.69	3400.85	3438.82	3461.01	3474.05	3496.53	3513.45	3532.41	3556.22	3569.45	3605.64	3729.63	3769.23	3781.66	3871.53	3925.13	4315.04	4400.87	4419.51	4675.18	4691.37	5193.2	5486.28	5531.41	5773.2	5786.12	6058.29	6094.3	6157.86	6198.11	6234.26	6270.58	6310.63	6342.72	6362.97	6441.04	6465.69	6501.63	6528.13	6572.12	6611.35	6623.41	6781.45	6881.4
Candida_tropicalis_DSM_9419_DSM	3081.34	3100.26	3203.73	3214.93	3233.34	3252.52	3368.22	3402.73	3473.85	3497.96	3514.34	3533.88	3607.54	3655.67	3731.92	3770.54	3784.34	3803	3873.65	3910.98	3928.76	3986.95	4058.24	4113.42	4151.83	4316.99	4357.12	4401.59	4419.76	4498.29	4567.4	4727.46	4919.11	5083.97	5195.55	5487.74	5775.68	6060.09	6093.68	6160.27	6199.62	6235.94	6312.55	6348.54	6364.68	6442.95	6467.22	6504.75	6529.57
Candida_tropicalis_RV_03_VML	3067.17	3101.52	3135.12	3161.42	3180.47	3189.78	3212.66	3233.71	3249.94	3276.61	3307.93	3344.88	3367.09	3396.87	3417.87	3443.33	3470.76	3496.99	3555.51	3573.2	3610.22	3653.05	3671.82	3728.68	3764.04	3785.44	3826.46	3873.93	3890.37	3922.34	3970.54	3995.56	4019.83	4047.96	4078.35	4104.5	4147.71	4262.85	4318.54	4399.11	4414.17	4443.82	4488.42	4539	4668.6	4692.18	4729.39	4875.09	4925.73
Candida_tropicalis_VML	3027.27	3082.7	3089.85	3132	3150.18	3165.55	3208.5	3219.13	3236.68	3292.27	3309.92	3347.43	3368.63	3406.82	3420.77	3474.67	3498.47	3557.33	3579.2	3675.85	3731.15	3764.53	3786.23	3832.4	3873.43	3924.47	3998.6	4020.13	4112.95	4143.7	4199.12	4283.8	4317.8	4420.3	4433.4	4458.87	4498.32	4673	4923.9	4956.87	4987.07	5086.23	5112.77	5150.72	5194.23	5222.8	5599.88	5691.4	5738.62
Candida_utilis_CBS_1600T_CBS	3095.31	3161.64	3212.47	3241.96	3258.62	3307.73	3332.71	3346.9	3402.68	3508.59	3554.93	3599.66	3643.97	3774.55	3824.96	3882.37	3968.09	4369.87	4636.48	4672.46	4733.49	4845.6	4870.17	5183.75	5277.13	5325.88	5523.11	5620.19	5651.73	5770.22	5845.35	5954.8	6028.12	6083.16	6191.55	6220.46	6293.15	6334.53	6518.67	6548.71	6620.52	6668.16	6701.41	6808.44	6946.06	7017.26	7043.25	7105.91	7207.21
Candida_utilis_CBS_1726_CBS	3054.36	3093.02	3115.45	3256.41	3311.82	3331.17	3349.15	3403.74	3448.11	3507.01	3547.66	3603.16	3643.46	3814.77	3963.69	4019.6	4055.18	4143.98	4278.47	4350.22	4449.81	4475.47	4496.43	4638.15	4671.63	4729.92	4779.02	4841.05	5033	5086.03	5253.22	5276.05	5519.19	5616.82	5741.41	5769.78	5846.48	5890.88	5947.99	6014.13	6080.43	6187.47	6216.8	6435.91	6515.15	6664.72	6699.42	6811.33	6899.1
Candida_utilis_CBS_4885_CBS	3093.33	3111.92	3217.47	3256.6	3330.98	3348.93	3450.03	3506.64	3543.69	3602.79	3642.71	3678.67	3814.28	3960.9	4050.73	4277.63	4346.68	4449.34	4497.47	4607.52	4640.45	4670.95	4731.19	4838.56	5032.48	5086.54	5177.99	5252.64	5278.49	5325.53	5517.77	5616.12	5702.94	5741.19	5769.55	5941.62	6011.56	6074.75	6187.83	6217.1	6436.79	6515.09	6632.86	6664.67	6698.97	6767.63	6818.87	6908.71	6941.35
Candida_utilis_CBS_5947_CBS	3092.07	3256.35	3312.08	3348.69	3448.33	3505.88	3522.44	3601.71	3641.33	3678.45	3811.91	3956.3	4140.78	4344.91	4494.12	4606.09	4639.73	4669.14	4726.83	5029.3	5082.46	5176.38	5251.01	5277.61	5515.89	5614.17	5696.36	5766.34	5849.06	5935.15	6012.02	6186.5	6219	6513.47	6631.51	6663.4	6696.61	6811.03	6904.99	6938.61	6964.71	7012.14	7096.54	7205.14	7284.48	7428.1	7570.11	7623.23	7916.49
Candida_utilis_CBS_841_CBS	3079.77	3095.75	3259.4	3317.83	3335.12	3351.33	3380.76	3402.49	3450.56	3509.15	3555.49	3605.1	3644.65	3680.85	3816.75	3968.5	4281.81	4347.73	4610.35	4643.68	4670.65	4731.33	4827.62	4874.24	5034.28	5183.44	5255.91	5273.3	5519.34	5617.52	5769.25	5844.31	5910.34	5945.66	6012.61	6024.02	6147.07	6188.96	6219.94	6292.04	6342.08	6514.9	6547.46	6614.8	6635.45	6667.06	6699.55	6807.29	6899.06
Candida_utilis_DSM_2361_DSM	3047.74	3073.14	3093.9	3114.42	3158.52	3210.1	3258.81	3277.81	3315.82	3332.73	3349.76	3403.67	3488.5	3507.93	3528.39	3603.64	3677.37	3745.49	3770.26	3812.42	3850.72	3937.1	4135.79	4346.43	4448.02	4592.16	4639.48	4668.83	4686.15	4762.66	4873.32	5083.08	5251.93	5514.67	5614.09	5696.45	5739.24	5964.04	5986.1	6012.39	6023.89	6053.41	6144.51	6185.95	6220.7	6245.64	6288.77	6330.63	6340.3
Candida_utilis_DSM_2361_DSM_2	3092.01	3238.63	3256.63	3377.81	3401.49	3447.21	3505.48	3522.25	3600.52	3811.22	3964.51	4345.12	4606.82	4641.02	4668.71	4730.12	4828.62	4873	5028.47	5083.3	5251.38	5273.73	5515.23	5615	5766.48	5931.36	5989.18	6011.14	6032.45	6146.94	6186.36	6289.48	6491.24	6513.55	6576.33	6606.8	6631.77	6666.02	6697.16	6806.04	6900.27	6938.09	6966.17	7012.2	7205.43	7284.78	7426.95	7504.97	7572.97
Candida_utilis_DSM_70163_DSM	3046.83	3093.59	3110.8	3119.37	3158.29	3206.68	3257.31	3315.94	3331.69	3349.47	3403.42	3489.34	3507.48	3529.39	3553.23	3603.53	3642.98	3675.8	3745.76	3771.49	3909.85	4097.13	4136.01	4150.69	4278.59	4347.28	4449.91	4489.08	4578.4	4597.53	4636.64	4706.29	4744.18	5253.78	5276.01	5516.42	5616.11	5698.82	5888.54	5940.95	6012.27	6043.68	6147.52	6188.2	6220.1	6248.42	6292.49	6329.59	6487.93
Candida_utilis_DSM_70163_DSM_2	3092.53	3256.81	3330.68	3348.87	3378.66	3447.13	3505.93	3521.95	3811.31	4345.6	4606.79	4636.21	4670.89	4728.89	4822.59	4860.38	5025.67	5083.8	5251.83	5272.24	5516.76	5614.74	5934.33	5990.69	6011.85	6075.88	6150.64	6186.99	6212.78	6289.89	6327.24	6491.1	6514.47	6576.67	6664.59	6697	6806.78	6900.41	6941.52	6965.3	7013.38	7082.86	7206.51	7285.86	7427.68	7504.92	7569.96	7623.84	7917.45
Candida_utilis_DSM_70167_DSM_2_	3092.42	3238.98	3256.7	3314.55	3348.89	3377.95	3400.66	3447.69	3505.41	3600.79	3642.3	3775.91	3811.76	3961.9	4054.81	4279.91	4345	4378.55	4607.45	4641.06	4669.13	4728.51	4872.97	5029.1	5083.59	5251.56	5273.91	5519.62	5615.4	5849.91	5990.48	6015.95	6186.72	6289.67	6328.05	6513.82	6575.69	6632.06	6672.03	6698.04	6806.38	6898.79	6939.18	7012.3	7100.93	7205.84	7284.43	7427.03	7507.1
Candida_valida_10_LBK	3050.19	3073.35	3093.24	3111.23	3209.2	3256.38	3315.74	3349.08	3366.98	3403.09	3438.96	3487.76	3507.11	3526.86	3544.07	3603.14	3621.95	3642.36	3678.42	3743.58	3777.5	3813.1	3851.82	4346.31	4365.08	4492.63	4669.52	4684.6	5255.09	5306.64	5518.78	5696.5	5739.74	6012.28	6028.93	6094.68	6144.47	6186.18	6221.84	6246.28	6260.14	6284.01	6331.71	6378.48	6514.25	6631.78	6671.08	6697.08	6734.26
Candida_valida_10_LBK	3087.67	3164.68	3223.86	3289.5	3325.08	3340	3365.41	3382.47	3398.55	3439.35	3479.28	3534.78	3610.6	3803.58	3901.5	3988.25	4105.35	4131.39	4217.31	4302.68	4327.6	4472.77	4502.94	4559.07	4585.46	4612.64	4804.74	4845.4	4878.61	5039.25	5459.12	5583.9	5615.69	5724.05	5771.55	5801.93	5839.98	5917.7	5966.71	6000.29	6027.14	6130.98	6169.96	6203.08	6322.83	6440.78	6466.24	6593.23	6676.66
Candida_valida_901400022_LBK	3088.32	3105	3163.2	3209.14	3225.29	3276.37	3301.66	3321.39	3339.16	3382.59	3405.59	3442.85	3483.83	3500.87	3554.14	3580.3	3594.55	3807.01	3936.8	4065.22	4108.66	4133.68	4210.2	4243.61	4285.24	4304.31	4327.89	4427.02	4528.66	4555.3	4839.73	4882.48	5038.99	5098.88	5384.1	5397.1	5427.92	5459	5584.91	5611.3	5642.86	5710.52	5770.6	5801.59	5913.31	5997.83	6024.6	6053.91	6129.92
Candida_valida_CBS_107T_CBS	3087.3	3106.29	3151.74	3178.14	3219.09	3296.36	3360.98	3378.5	3395.54	3437.86	3500.79	3591.91	3660.62	3756.64	3810.89	3908.57	3934.05	4101.83	4165.11	4205.25	4300.4	4323.37	4358.13	4415.32	4438.63	4469.24	4501.04	4559.49	4610.33	4801.73	4841.39	5036	5309.61	5381.66	5491.84	5576.1	5715.81	5770.5	5914.92	5966.31	6027.7	6139.53	6170.39	6306.61	6334.64	6371.74	6404.26	6441.65	6482.32
Candida_valida_CBS_636_CBS	3083.83	3150.52	3177.67	3200.11	3219.7	3295.97	3360.4	3378.64	3437.71	3474.98	3505.61	3607.44	3661.87	3800.19	3974.69	4066.52	4129.48	4160.26	4217.17	4324.63	4470.66	4611.24	4663.56	4734.03	4801.39	4842.67	4883.59	5030.76	5381.2	5457.09	5580.64	5673.56	5722.43	5843.49	5931.62	5965.86	5995.8	6028.48	6169.92	6306.84	6401.82	6440.21	6593.23	6644.91	6723.45	6758.91	6791.16	6822.76	6883.14
Candida_valida_DSM_70169_DSM	3085.32	3103.03	3190.4	3209.17	3250.14	3295.13	3321.5	3337.02	3352.66	3370.29	3385.97	3397.37	3441.99	3455.63	3505.2	3521.96	3606.82	3984.64	4000.19	4022.71	4187.08	4320.12	4526.83	4628.34	4736.18	5032.08	5508.05	5526.88	5541.06	5681.45	5809.29	5821.04	5920.13	6008.79	6038.16	6052.28	6125.75	6167.03	6201.99	6312.78	6377.15	6420.79	6652.97	6692.46	6735.68	6748.5	6768.12	6823.01	6839.47
Candida_valida_DSM_70178_DSM	3085.86	3113.67	3153.81	3209.38	3219.75	3302.16	3321.82	3337.2	3354.35	3380.58	3405.41	3441.79	3457.46	3481.8	3506.48	3544.24	3580	3615.94	3678.46	3753.28	3786.78	3801.12	3825.58	3863.7	3936.3	3950.25	4104.78	4264.43	4283.07	4300.61	4335.3	4354.56	4467.93	4501.06	4536.79	4553.06	4568.61	4589.85	4612.9	4816.65	4874.35	5003.76	5042.73	5077.27	5230.55	5570.2	5585.06	5608.34	5620.78
Candida_valida_DSM_70179_DSM	3061.68	3085.78	3113.2	3167.95	3193.26	3210.12	3221.25	3233.16	3296.59	3318.07	3336.95	3363.82	3380.34	3394.17	3409.93	3443.05	3481.22	3507.58	3530.09	3607.47	3891.44	3964.57	4201.06	4300.17	4324.15	4470.41	4553.12	4564.99	4803.19	4844.06	4874.46	5396.01	5455.74	5584.28	5610.66	5720.44	5769.83	5917.63	6025.59	6126.67	6168.31	6199.15	6314.89	6330.32	6343.54	6399.06	6420.65	6438.76	6591.72
Candida_valida_MYRV4_10_ERL	3083.47	3103.59	3158.06	3223.34	3274.91	3297.67	3317.8	3334.02	3357.13	3377.91	3438.3	3499.86	3531.49	3608.61	3662.69	3676.71	3812.52	3899.75	3933.67	4065.51	4108.26	4161.18	4301.65	4324.29	4414.03	4469.39	4612.35	4666.2	4803.8	4844.19	4885.09	4963.73	5034.99	5385.03	5458.21	5576.7	5723.78	5846.43	5912.6	5965.15	6001.78	6027.35	6067.38	6169.74	6314.06	6443	6542.4	6593.52	6671.03
Candida_versatilis_CBS_1752T_CBS	3048.73	3231.68	3247.07	3485.37	3503.1	3647.53	3806.47	3850.43	3939.62	4058.71	4103.86	4286.26	4470.07	4533.64	5038.76	5042.74	5063.53	5082.76	5414.45	5601.94	5670.64	5693.04	5705.67	5805.84	5818.62	5963.37	6004.33	6034.54	6098.36	6151.18	6245.83	6439.53	6462.64	6498.13	6804.59	6824.68	6974.17	7006.96	7034.48	7132.57	7178.13	7242.02	7301.31	7329.1	7555.12	7598.27	7611.72	7693.09	7874.86
Candida_versatilis_DSM_6956T_DSM	3050.95	3141.89	3194.09	3203.46	3216.44	3232.54	3385.55	3409.68	3436.02	3505.73	3522.14	3563.62	3587.47	3612.49	3623.77	3649.76	3731.64	3813.19	3843.88	3850.64	3883.89	3938.99	4035.52	4077.89	4115.17	4200.66	4281.66	4332.99	4374.57	4466.54	4480.72	4521.43	4646.09	5429.02	5506.91	5542.96	5904.67	5961.47	6003.33	6037.13	6096.64	6235.89	6241.65	6402.23	6433.58	6461.52	6493.42	6816.08	6828.96
Candida_vini_DSM_70184_DSM	3062.38	3074.02	3102.88	3119.19	3206.32	3217.47	3234.32	3291.88	3337.19	3352.55	3365.62	3374.85	3403.74	3417.21	3444.79	3459.95	3495.85	3517.61	3534.14	3571.64	3649.92	3736.05	3792.2	3837.39	3878.64	4014.83	4139.02	4173.2	4249.41	4459.25	4520.33	4675.85	4690.4	4715.24	4828.74	5017.6	5095.88	5132.01	5190.1	5204.48	5280.27	5336.91	5434.54	5477.81	5593.31	5661.29	5989.14	6024.75	6061.28
Candida_viswanathii_CBS_1924_CBS	3029.33	3050.61	3071.24	3123.29	3143.64	3158.1	3183.06	3213.32	3253.38	3280.68	3317.13	3339.85	3368.5	3403.34	3445.06	3472.38	3495.32	3532.91	3560.14	3651.44	3679.09	3710.98	3758.6	3783.38	3832.38	3859.62	3880.13	3899.48	3926.47	4043.99	4082.72	4138.68	4178.81	4206.57	4242.73	4277.81	4396.62	4435.07	4460.68	4566.71	4614.82	4718.08	4790.87	4832.15	4873.03	4977.77	5022.92	5067.28	5117.76
Candida_viswanathii_CBS_4024T_CBS	3049.55	3179.29	3213.59	3232.07	3281.96	3338.53	3368.88	3402.83	3447.65	3473.85	3486.53	3563.37	3628.39	3678.07	3733.78	3785.95	3857.72	4080.81	4139.01	4163.83	4274.8	4404.1	4463.74	4694.44	4832.95	4870.41	4970.67	5151.4	5210.06	5392.63	5431.26	5477.3	5524.23	5618.31	5696.3	5741.74	5823.93	5976.36	6060.09	6096.48	6198.42	6271.14	6358.38	6409.39	6445.65	6469.5	6509.62	6574.55	6642.07
Candida_viswanathii_RV5_MY_1_11_ERL	3028.77	3047.99	3177.12	3231.83	3249.05	3281.28	3317.37	3341.17	3446.64	3471.53	3497.3	3522.95	3565.87	3628.48	3677.68	3791.41	3831.52	3861.33	3897.11	4000.86	4078.61	4136.22	4238.27	4402.48	4425.77	4461.22	4697.01	4833.68	4852.52	5064.76	5151.6	5210.1	5388.23	5613.49	5694.28	5742.43	5820.84	5977.66	6059.32	6356.11	6402.77	6467.48	6504.13	6570.29	6682.8	6725.74	6815.09	6875.88	6993.47
Candida_zeylanoides_CBS_2000_CBS	3057.65	3189.31	3217.42	3240.76	3292.48	3334.94	3352.03	3425.42	3438.47	3522.39	3574.69	3691.26	3801.47	3838.13	3890.2	3999.22	4103.24	4196.54	4281.02	4391.88	4468.72	4510.76	4561.48	4598.44	4650.7	4690.56	4772.71	4856.63	4910.16	5011.27	5048.22	5098.27	5144.65	5208.42	5237.51	5614.16	5760.95	5973.19	6061.55	6117.95	6148.98	6282.39	6314.99	6439.91	6484	6507.42	6554.07	6588.52	6630.09
Candida_zeylanoides_CBS_5122_CBS	3029.21	3056.67	3182.91	3216.68	3239.45	3336.15	3389.7	3422.99	3441.95	3493.34	3520.76	3663.61	3804.36	3846.86	3890.32	3982.6	4011.86	4150.18	4171.34	4281.32	4361.94	4384.6	4510.33	4544.07	4571.36	4649.19	4692.34	4828.97	4862.6	4984.25	5047.23	5103.01	5140.68	5162.36	5236.84	5614.52	5645.26	5666.89	5694.86	5733.67	5756.89	5944.62	6060.34	6117.22	6148.49	6259.29	6438.41	6483.33	6675.44
Candida_zeylanoides_CBS_6135_CBS	3056.15	3216.27	3239.03	3335.63	3350.73	3425.5	3493	3521.19	3572.13	3609.22	3690.46	3764.83	3836.79	3887.7	4000.54	4279.02	4390.83	4467.56	4509.41	4554.06	4596.81	4649.21	4688.31	4805.55	4855.61	4906.59	5009.94	5045.51	5142.79	5161.72	5206.56	5236	5539.53	5613.87	5644.82	5667.5	5715.46	5754.2	5968.72	6060.43	6083.99	6115.73	6150.6	6280.49	6312.42	6437.44	6481.87	6628.26	6670.93
Candida_zeylanoides_CBS_6165_CBS	3057.3	3190.6	3216.67	3238.99	3292.66	3316.6	3334.97	3350.74	3374.19	3479.56	3522.46	3537.6	3571.49	3608	3690.68	3889.69	4032.14	4101.09	4148.11	4192.08	4280.15	4337.8	4391.01	4467.27	4510.23	4541.22	4598.05	4649.01	4688.71	4771.19	4807.61	4856.34	4872.51	4968.88	5010.8	5047.63	5099.17	5122.52	5162.99	5204.24	5636.69	5761.62	5969.53	6060.8	6084.02	6116.94	6149.16	6280.99	6302.07
Candida_zeylanoides_CBS_619NT_CBS	3106.32	3132.26	3177.37	3217.68	3241.59	3275.67	3298.11	3336.84	3378.45	3421.12	3490.72	3521.16	3609.97	3656.51	3693.29	3837.54	3890.19	3977.68	4133.34	4208.16	4291.91	4364.24	4391.31	4554.55	4649.03	4687.26	4720.92	4773.37	4845.54	4878.98	4909.28	4943.48	5011.63	5144.15	5163.58	5237.92	5519.05	5540.02	5615.79	5757.49	5966.93	6019.66	6061.01	6084.16	6116.76	6438.05	6484.72	6629.53	6673.25
Candida_zeylanoides_CBS_6411_CBS	3028.76	3055.71	3218.35	3239.44	3335.72	3377.57	3419.96	3491.83	3518.67	3835.38	4011.66	4170.56	4362.82	4382.22	4508.51	4647.08	4689.38	4830.29	4983.41	5045.12	5097.73	5134.81	5537.35	5611.64	5754.22	5966.57	6022.64	6059.64	6089.33	6114.63	6141.63	6175.41	6256.54	6437.63	6482.27	6549.61	6673.07	6704.43	6730.76	6841.05	6900.14	6976.9	7036.9	7064.3	7111.28	7212.42	7402.73	7598.76	7644.51
Candida_zeylanoides_CBS_947_CBS	3057.27	3216.4	3240.77	3351.1	3379.35	3423.02	3443.25	3521.42	3572.11	3610	3691.47	3888.87	4282.06	4366.3	4391.48	4468.06	4557.66	4598.46	4649.49	4689.31	4773.63	4854.47	4909.77	5011.15	5047.27	5102.11	5143.38	5540.08	5615.84	5670.36	5719.61	5757.46	5972.08	6061.3	6084.58	6117.67	6150.06	6313.06	6439.08	6484.98	6552.6	6673.61	6704.74	6784.05	6840.28	6899.89	6974.01	7043.17	7071.6
Candida_zeylanoides_DSM_70185_DSM	3043.1	3059.57	3182.05	3219.27	3241.45	3259.02	3278.89	3380.48	3396.06	3423.18	3438.6	3502.96	3522.32	3577.57	3692.95	3889.79	4149.09	4174.91	4280.43	4294.94	4365.47	4391.32	4404.86	4465.52	4510.41	4599.4	4648.14	4689.8	4906.87	5010.43	5047.02	5065.66	5142.48	5160.13	5524.39	5538.35	5612.51	5753.48	5766.66	5856.1	5912.92	5969.85	6016.66	6083.12	6115.57	6146.31	6180.11	6257.97	6436.85
Candida_zeylanoides_DSM_70185_DSM_2	3028.94	3054.42	3238.79	3377.78	3419.28	3518.33	3690.08	4362.06	4388.02	4506.97	4594.82	4646.4	5008.1	5044.38	5535.92	5751.52	5966.99	6032.83	6057.97	6084.65	6112.93	6139.59	6172.41	6306.58	6435	6479.87	6667.99	6697.92	6839.66	6969.7	7037.18	7057.78	7406.96	8721.85	8776.29	9804.38	10081	11068.1	11499.6	12610	13933.9	14053.6
Candida_zeylanoides_VML	3057.95	3131.81	3215.2	3239.02	3302.18	3335.45	3386.7	3424.35	3490.07	3521.17	3557.18	3574.77	3701.97	3811.72	3888.8	3915.83	4015.47	4045.35	4100.6	4127.49	4144.83	4171.93	4216.1	4338.92	4365.49	4391.38	4467.13	4491.37	4509.79	4536.73	4596.71	4684.57	4807.34	4907.58	4960.38	5023.45	5123.13	5149.39	5197.28	5244.13	5272.64	5540.43	5693.08	5720.26	5761.29	5938.17	5969.77	6063.93	6084.01
Chaetomium_globosum_RVD_08l_VML_	3076.13	3154.19	3173.68	3196.42	3220.28	3256.36	3291.13	3309.17	3342.05	3381.92	3399.11	3419.55	3447.46	3494.41	3520.17	3632.71	3675.39	3689.82	3762.21	3819.07	3873.85	3919.36	4000.64	4032.01	4162.9	4277.41	4304.55	4354.11	4372.55	4517.55	4535.62	4606.71	4649.53	4667.27	4793.12	4822.79	5012.67	5160.39	5205.16	5272.78	5589.83	5693.37	5906.22	5943.4	5978.36	6033.87	6071.54	6134.08	6152.72
Colletotrichum_gloeosporioides_CBS_100471_CBS	3063.74	3076.39	3099.08	3117.23	3144.94	3174.95	3269.3	3289.54	3312.1	3340.26	3367.82	3438.05	3510.84	3532.66	3584.64	3629.15	3652.14	3680.96	3713	3731.35	3751.74	3795.88	3824.58	3844.17	3883.66	3919	3959.85	3978.53	3998.55	4012.61	4090.43	4119.6	4201.54	4231.82	4278.92	4339.64	4389.64	4418.53	4675.46	4705.09	4762.28	4822.2	4916.72	4993.07	5100.59	5154.56	5277.46	5554.16	5790.18
Cryptococcus_albidosimilis_CBS_10184_CBS	3126.55	3162.3	3315.38	3345.85	3439.82	3486.81	3522.91	3549.43	3607.66	3675.78	3821.03	3888.25	4065.61	4279.94	4346.5	4479.07	4697.19	4773.15	4863.11	4992.62	5066.85	5113.32	5266.7	5291.87	5320.97	5373.37	5514.12	5584.1	5728.52	5851.65	5883.51	5946.64	6031.85	6058.09	6084.68	6133.45	6251.26	6279.74	6323.28	6379.49	6610.12	6712.58	6878.26	6905.69	6947.15	6973.71	7045.71	7094.77	7120.34
Cryptococcus_albidosimilis_CBS_8626_CBS	3028.63	3126.22	3162.51	3315.2	3439.51	3486.94	3522.56	3548.94	3609.17	3675.83	3887.28	3914.73	4022.1	4171.44	4253.57	4279.17	4478.41	4773.75	4863.1	4991.73	5066.49	5112.51	5267.86	5289.78	5320.11	5513.06	5578.67	5689.79	5796.26	5851.11	5882.08	6032.52	6057.48	6128.74	6251.27	6278.36	6323.35	6378.49	6609.94	6670.5	6714.08	6877.88	6906.97	6973.17	7046.14	7094.47	7121.32	7214.11	7298.13
Cryptococcus_albidus_DSM_70197_PAH	3024.59	3074.76	3101.23	3122.96	3143.18	3152.76	3178.66	3216.28	3258.74	3298.82	3314.15	3330.81	3376.35	3424.11	3437.21	3467.34	3499.2	3534.33	3545.34	3593.58	3669.68	3713.11	3765.17	3844.48	3881.12	3907.1	4014.38	4081.08	4103.84	4122.29	4172.45	4197.78	4234.26	4245.63	4270.92	4305.59	4316.31	4331.36	4509.19	4602.01	4857.96	5060.71	5128.18	5212.75	5231.91	5529.7	5851.12	5953.33	5985.88
Cryptococcus_curvatus_CBS_570T_CBS	3037.47	3133.2	3153.06	3217.78	3237.59	3325.63	3392.13	3426.75	3465.65	3509.08	3540	3568.82	3791.87	3813.39	3850.57	3910.49	4082.41	4108.83	4283.65	4745.24	4799.12	4869.81	4963.17	5094.66	5193.15	5261.58	5313.54	5342.74	5528.72	5561.02	5629.97	5666.18	5866.04	6072.42	6106.39	6159.66	6264.93	6322.44	6390.53	6470.68	6560.53	6605.26	6651.61	6772.43	6850.06	6899.11	6926.23	7078.83	7135.57
Cryptococcus_curvatus_CBS_5163_CBS	3034.18	3130.07	3232.64	3313.2	3360.27	3394.3	3422.2	3441.24	3497.17	3565.52	3844.39	3867.55	3904.64	3991.32	4106.26	4277.3	4778.33	4821.17	4894.64	4904.51	4926.54	5084.8	5257.12	5529.52	5699.94	5795	5855.31	6034.54	6069.44	6099.29	6158.73	6217.18	6260.28	6289.18	6342.24	6411.48	6466.15	6522.99	6627.53	6718.62	6845.38	6875.36	6920.74	6979.88	7103.48	7130.99	7161.38	7234.03	7309.75
Cryptococcus_diffluens_CBS_10266_CBS	3104.1	3123.06	3159.26	3203.07	3230.48	3313.58	3344.35	3417.56	3437.29	3490.69	3545.94	3593.79	3673.46	3764.15	3787.5	3861.76	3882.12	4112.17	4169.37	4275.4	4410.74	4507.7	4561.94	4720.48	4770.51	4848.57	5076.56	5127	5196.97	5247.5	5274.04	5381.81	5510.13	5581.4	5766.44	5848.16	5952.1	6051.18	6084.12	6222.14	6246.44	6277.11	6317.73	6348.64	6707.46	6874.45	6980.88	7051.65	7090.6
Cryptococcus_diffluens_CBS_160T_CBS	3027.13	3105.3	3124.14	3161.02	3315.2	3438.58	3546.66	3602.74	3674.47	3768.5	3860.05	3882.06	3897.82	4245.08	4275.73	4732.97	4812.27	4867.54	4901.13	4978.05	5078.5	5131.58	5197.92	5275.73	5512.49	5584.78	5648.5	5849.4	5890.6	5953.55	6030.86	6054.51	6088.21	6218.65	6247.78	6320.41	6364.72	6715.25	6876.53	6981.4	7092.11	7120.14	7185.58	7215.84	7308.23	7337.06	7376.02	7466.9	7542.5
Cryptococcus_diffluens_CBS_926_CBS	3027.62	3105.99	3124.75	3161.44	3185.15	3210.94	3232.87	3314.51	3348.79	3439.65	3494.06	3549.57	3596.43	3669.83	3719.92	3774.51	3838.57	3862.05	3885.24	3937.63	4065.17	4107.88	4148.41	4172.77	4228.84	4267.84	4368.01	4442.71	4511.18	4717.04	4795.18	4815.93	4852.65	4949.52	4987.35	5079.19	5195.1	5255.08	5279.7	5380.62	5513.1	5815.44	5850.53	5955.56	5990.9	6034.52	6057.11	6224.06	6251.53
Cryptococcus_flavescens_CBS_6474_CBS	3095.51	3135.96	3155.66	3177.21	3328.07	3375.98	3439.34	3467.76	3484.38	3518.5	3579.89	3667.53	3725.44	3827.41	3864.42	3898.32	4114.76	4226.26	4252.2	4279.38	4354.03	4742.52	4791.45	4953.85	4974.06	5060	5099.31	5196.57	5274.85	5370.57	5666.68	5697.69	5720.43	5857.65	5962.2	5979.37	6082.27	6189.4	6233.43	6272.63	6309.76	6339.38	6604.25	6658.5	6753.33	6786.72	6872	6916.17	7005.09
Cryptococcus_flavescens_CBS_8645_CBS	3098.9	3117.03	3136.94	3163.27	3177.34	3311.95	3359.52	3440.57	3517.34	3540.28	3580.48	3596.51	3621.4	3663.1	3826.13	3906.93	3983.22	4035.43	4084.81	4199.99	4213.26	4279.77	4367.09	4613.56	4744.29	4777.81	4951.44	4971.89	5095.13	5146.57	5241.09	5275.89	5844.26	5880.05	5973.31	6080.29	6197.38	6232.64	6273.05	6307.6	6326.71	6354.85	6414.08	6616.02	6717.69	6746.12	6880.33	6915.41	7078.93
Cryptococcus_flavus_DSM_70227T_DSM	3020.97	3052.3	3067.13	3101.08	3119.18	3138.61	3153.84	3172.08	3209.53	3245.41	3281.25	3323.1	3340.15	3388.39	3416	3455.85	3491.48	3525.58	3544.65	3621.19	3652.64	3739.59	3756.25	3801.03	3867.24	3905.14	3933.03	4028.78	4163.11	4217.7	4238.94	4278.46	4381.72	4542.4	4641.3	4656.81	4722.59	4845.64	4863.74	4925.78	5146.19	5188.53	5357.7	5521.31	5590.23	5750.93	5862.2	5950.03	5979.13
Cryptococcus_gastricus_CBS_2288T_CBS	3087.59	3132.79	3314.83	3393.98	3453.6	3490.46	3535.8	3735.81	3759.38	3882.08	3914.14	4083.77	4125.81	4279.19	4447.59	4467.29	4642.42	4665.94	4757.86	4831.06	4861.27	4893.2	5013.36	5079.93	5237.65	5314.28	5340.53	5500.74	5597.91	5648.74	5791.61	5876.15	5950.9	6029.28	6058.82	6127.4	6176.55	6201.35	6266.12	6382.88	6717.72	6787.8	6817.43	6872.68	6909.26	6939.3	6980.19	7010.58	7069.94
Cryptococcus_gastricus_CBS_7016_CBS	3087.65	3132.83	3179.06	3314.47	3343	3394.04	3453.53	3490.48	3536.78	3592.7	3738.1	3760.9	3882.38	3914.88	4083.95	4128.41	4275.6	4371.55	4468.06	4555.39	4642.72	4666.99	4762.07	4829.32	4895.39	5017.6	5216.15	5237.31	5309.88	5343.31	5467.55	5544	5791.54	5873.17	5950.54	6029.09	6057.74	6128.03	6175.76	6265.83	6376.82	6713.52	6787.59	6816.85	6874.28	6909.03	6938.78	6979.98	7010.38
Cryptococcus_gattii_A1_M_R272_SDA_NaQ_CBS	3066.47	3120.05	3170.85	3217.26	3244.18	3317.94	3382.82	3403.66	3502.27	3518.6	3560.83	3586.09	3639.04	3662.03	3673.94	3766.78	3828.57	3905.76	3925.06	3946.01	4053.29	4165.9	4185.34	4279.74	4364.98	4375.54	4687.3	4714.75	4810.82	4847.78	4880.78	4977.81	4993.64	5033.26	5234.64	5274.51	5423.99	5490.89	5679.48	5847.88	6003.39	6072.07	6127.82	6196.36	6235.04	6260.98	6467.99	6486.42	6750.94
Cryptococcus_gattii_CBS_10078_CBS	3064.09	3121.9	3168.42	3241.12	3294.86	3377.2	3405.63	3521.99	3586.18	3626.68	3645.13	3683.84	3809.72	3921.56	3943.43	4014.77	4052.38	4166.8	4195.57	4212.87	4277.26	4338.07	4368.23	4416.65	4611.29	4678.38	4768.21	4846.35	4882.45	4944.42	4969.42	5035.89	5231.09	5273.06	5420.41	5516.53	5568.65	5692.76	5749.02	5846.93	6012.21	6075.76	6128.89	6233.82	6341.38	6461.48	6486.39	6588.44	6620.25
Cryptococcus_gattii_CBS_10101_CBS	3064.4	3118.65	3178.73	3216.55	3242.76	3309.23	3378.96	3405.91	3558.99	3586.5	3632.54	3654.01	3723.24	3763.5	3781.3	3822.67	3921.92	3944.42	4051.77	4103.71	4164.5	4209.25	4245.31	4278.94	4326.35	4370.47	4436.16	4716.34	4740.57	4819.75	4936.36	4968.68	4990.13	5039.79	5232.17	5272.86	5429.52	5517.12	5543.98	5580.31	5669.6	5808.61	5841.89	5894.05	6067.13	6110.22	6130.77	6235.82	6274.57
Cryptococcus_gattii_CBS_1622_CBS	3064.78	3116.03	3243.57	3289.32	3342.75	3380.75	3405.71	3495.54	3557.25	3584.16	3644.18	3679.39	3763.46	3920.21	3942.55	4048.19	4087.02	4205.38	4277.64	4363.77	4436.65	4606.68	4677.33	4717.47	4796.72	4904.11	4948.41	4967.33	5034.38	5163.44	5225.01	5272.54	5518.48	5614.2	5847.93	5887.95	6071.96	6111.48	6131.85	6179.78	6205.7	6232.96	6259.01	6488.52	6589.91	6719.71	6765.28	6817.89	7167.83
Cryptococcus_gattii_CBS_6289_CBS	3064.58	3116.63	3164.8	3242.73	3300.7	3379.12	3405.09	3494.6	3516.82	3584.59	3634.6	3719.4	3810.95	3919.74	3944.16	4051.6	4103.97	4162.79	4196.9	4217.89	4278.63	4373.79	4435.76	4605.51	4644.56	4677.14	4759.56	4943.16	4970.57	4992.23	5034.37	5120.19	5161.74	5227.19	5273.59	5318.29	5419.27	5461.96	5489.18	5517.57	5587.07	5685.01	5806.62	5845.09	5891.42	6065.51	6126.43	6205.44	6232.66
Cryptococcus_gattii_CBS_6290_CBS	3064.33	3116.29	3135.75	3243.01	3310.35	3378.36	3404.53	3438.9	3515.51	3556.73	3584.48	3642.74	3663.7	3721.52	3760.75	3919.87	3944.77	3997.37	4101.55	4212.83	4278.89	4369.98	4435.97	4607.25	4677.67	4744.42	4800.26	4966.76	4989.01	5034.67	5166.26	5226.83	5277.97	5374.93	5489.67	5516.8	5546.23	5682.14	5848.07	5891.76	6066.62	6128.68	6170.44	6207.17	6233.39	6274.47	6486.41	6621.12	6747.79
Cryptococcus_gattii_CBS_6955_CBS	3060.14	3090.6	3115.3	3171.68	3220.79	3241.53	3261.69	3363.3	3383.55	3404.2	3448.2	3493.92	3512	3534.47	3617.61	3651.34	3771.38	3824.77	3941.26	3975.47	4048.56	4135.5	4163.03	4186.11	4206.64	4263.96	4356.64	4438.57	4469.12	4569.22	4685.57	4761.76	4851.41	4884.08	4908.44	4947.79	4970.74	5001.48	5171.63	5204.05	5273.8	5313.13	5514.3	5549.77	5690.97	5801.9	5850.83	6080.31	6127.57
Cryptococcus_gattii_CBS_6956_CBS	3066.98	3118.47	3169.23	3244.51	3379.17	3409.31	3502.24	3567.51	3586.24	3646.47	3661.98	3674.02	3694.54	3752.14	3766	3829.66	3945.39	3955.58	4000.94	4052.05	4067.12	4185	4209.1	4221.28	4347.82	4434.22	4524.87	4687.21	4810.62	4840.76	4881.01	4978.05	4993.96	5032.11	5142.62	5234.76	5258.26	5275.6	5424.05	5450.71	5490.79	5589.2	5679.59	5843.85	5906.79	6006.47	6073.46	6129.33	6235.41
Cryptococcus_gattii_CBS_6993_CBS	3039.97	3083.52	3117.22	3139.6	3183.31	3215.21	3244.82	3382.46	3405.22	3492.94	3587.7	3653.31	3735.22	3760.11	3826.89	3919.95	3944.15	4066.38	4204.38	4277.85	4357.23	4564.57	4685.24	4872.91	4943.75	4965.66	5033.47	5167.57	5247.43	5273.28	5436.23	5510.88	5691.58	5718.13	5849.92	6077.45	6101.81	6233.9	6260.03	6339.07	6485.5	6576.58	6614.74	6736	6764.19	6789.21	6834.11	7129.88	7169.1
Cryptococcus_gattii_CBS_6996_CBS	3064.51	3116.73	3177.36	3244.53	3361.6	3381.81	3403.92	3509.33	3532.11	3588.6	3653.88	3734.26	3824.24	3919.89	3943.39	4055.03	4165.25	4357	4562.72	4684.18	4852.28	4873.43	4941.64	4966.89	5028.89	5167.47	5249.53	5273.1	5435.13	5463.35	5509.97	5553.93	5587.04	5670.24	5689.92	5716.14	5825.04	5848.8	5887.14	6076.16	6126.79	6233.26	6262.82	6485.82	6576.84	6614.38	6735.82	6763.39	6833.85
Cryptococcus_gattii_CBS_6998_CBS	3033.93	3064.6	3116.03	3163.61	3179.83	3242.17	3304.44	3340.08	3376.63	3405.09	3493.65	3557.01	3583.91	3639.46	3721.98	3763.91	3830	3918.02	3943.08	4052.61	4104.77	4165.19	4216.72	4277.12	4370.54	4429.19	4479.99	4534.55	4571.14	4607.52	4676.74	4819.64	4942.57	4967.59	4989.53	5159.73	5225.73	5272.06	5313.06	5377.29	5422.06	5489.38	5518.64	5675.26	5806.65	5840.65	6072.93	6126.57	6232.93
Cryptococcus_gattii_CBS_8755_CBS	3064.2	3116.83	3141.64	3172.05	3245.81	3362.73	3382.91	3401.98	3516.03	3567.05	3585.99	3632.47	3826.5	3898.9	3919.13	3943.63	4047.5	4066.89	4177.95	4205.08	4277.41	4685.48	4757.81	4876.32	4944.06	4965.68	5031.87	5167.15	5273.65	5449.27	5509.38	5684.79	5848.54	5905.44	6003.24	6077.8	6129.31	6233.95	6262.32	6338.74	6486.2	6577.48	6615.39	6734.89	6765.02	6789.71	6833.81	6905.57	7130.8
Cryptococcus_gattii_EJB14_CBS	3064.21	3115.78	3138.4	3179.34	3243.39	3342.63	3380.59	3401.56	3496.51	3557.13	3583.44	3631.86	3662.24	3721.63	3763.75	3828.53	3942.08	4170.08	4207.01	4278.24	4355.48	4372.21	4436.29	4605.66	4682.37	4878.38	4975.38	5033.59	5272.12	5678.77	5846.03	5887.01	6001.89	6068.52	6109.53	6130.18	6183.99	6233.96	6265.79	6460.77	6487.01	6547.1	6576.49	6617.21	6763.44	6818.87	6900.93	7128.6	7167.75
Cryptococcus_gattii_EJB15_CBS	3063.56	3116.23	3137.87	3243.1	3314.96	3378.98	3515.3	3565.37	3583.37	3635.91	3659.99	3689.79	3826.14	3944.63	4000.33	4066.27	4180.58	4277.45	4343.91	4434.02	4685.11	4710.5	4807.18	4848.34	4877.73	4976.97	5031.87	5231.33	5272.52	5421.41	5489.85	5679.07	5846.95	6003.51	6070.98	6127.09	6197.71	6233.91	6262.01	6460.82	6485.41	6617.73	6759.74	6819.93	6901.27	7031.08	7132.31	7167.05	7279.42
Cryptococcus_gattii_M27055_CBS	3064.65	3116.44	3137.43	3176.69	3243.76	3307.31	3343.24	3379.76	3404.78	3514.29	3558.61	3585.1	3633.39	3675.04	3722.23	3762.73	3826.18	3943.73	3999.59	4046.04	4102.78	4158.04	4214.66	4278.81	4371.56	4436.83	4604.2	4715.34	4880.52	4938.4	4967.21	5035.19	5165.88	5230.02	5273.47	5420.55	5518.76	5678.23	5807.42	5846.5	5887.84	6066.79	6111.3	6131.11	6182.39	6234.51	6272.62	6462.68	6488.35
Cryptococcus_gattii_RV490_Qct09_01_LBK	3065.07	3085.23	3117.15	3169.78	3216.24	3243.35	3295.59	3376.79	3407.95	3514	3567.69	3584.65	3599.3	3630.29	3645.41	3681.5	3809.9	3921.6	3944.13	4046.03	4154.76	4169.79	4194.46	4212.3	4278.07	4296.87	4365.21	4433.15	4522.05	4677.34	4882.69	4943	4969.21	5064.19	5203.13	5229.53	5271.8	5463.7	5487.9	5515.24	5609.74	5692.15	5806.95	5844.23	5887.21	6062.3	6127.48	6231.32	6262.57
Cryptococcus_gattii_RV49Q_SepO9_1_SLT	3116.92	3170.56	3243.98	3258.1	3295.68	3318.77	3337.1	3375.98	3408.19	3514.59	3567.77	3584.94	3631.34	3645.78	3674.39	3809.55	3898.61	3920	3944.03	4046.3	4067.95	4151.88	4210.03	4279.05	4336.77	4365.8	4434.45	4678.09	4865.28	4883.04	4943.48	4969.72	5229.14	5272.68	5455.88	5516	5586.43	5691.63	5846.52	5886.84	6065.51	6129.98	6160.05	6185.55	6232.48	6258.83	6467.06	6487.26	6589.89
Cryptococcus_gattii_RV54130_CBS	3063.42	3115.12	3173.67	3239.23	3293.28	3377.03	3510.43	3557.26	3583.26	3599.2	3640.88	3662.4	3807.88	3920.16	3943.29	4054.25	4197.88	4275.76	4369.5	4432.18	4480.94	4606.54	4675.85	4738.59	4881.28	4942.71	4967.67	5032.63	5087.95	5145.16	5226.11	5271.51	5470.11	5514.51	5845.86	5889.04	6076.2	6126.84	6230.99	6263.5	6339.19	6460.5	6483.89	6586.66	6744.77	6761.89	6814.14	6900.22	7166.5
Cryptococcus_humicola_CBS_2041_CBS	3081.03	3116.57	3175.89	3231.72	3270.39	3333.08	3400.62	3444.13	3496.66	3525.17	3550.4	3673.19	3695.95	3752.68	3775.09	3934.54	4002.16	4096.19	4183.59	4216.03	4532.86	4662.45	4692.71	4732.26	4821.21	4859.39	4936.81	4988.13	5062.97	5156.3	5226.35	5312.2	5369.54	5509.31	5614.61	5743.81	5782.72	5815.07	6000.18	6055.69	6155.63	6195.04	6234.66	6362.34	6432.83	6461.34	6531.35	6633.98	6658.87
Cryptococcus_humicola_CBS_2041_CBS	3058.74	3079.59	3115.5	3230.35	3441.7	3496.33	3552.2	3665.55	3684.18	3756.61	3769.78	3798.08	3820.03	3893.85	3935.99	3999.17	4122.25	4278.6	4370.01	4439.71	4527.17	4624.3	4647.82	4693.97	4738.26	4864.75	4934.72	4996.86	5026.7	5058.65	5155.12	5222.7	5309.73	5337.71	5454.89	5610.1	5739.49	5794.87	6000.13	6155.72	6187.88	6231.22	6262.57	6344.68	6463.82	6695.6	6832.74	6887.19	6924.94
Cryptococcus_laurentii_CBS_139T_CBS	3099.66	3137.47	3161.95	3235.37	3340.31	3392.41	3470.21	3524.38	3562.7	3582.52	3643.44	3662.15	3851.76	3980.72	4028.24	4086.86	4219.37	4473.27	4562.96	4755.7	4814.69	4905.45	4994.58	5146.58	5347.38	5378.32	5543.88	5573.94	5861.05	5896.13	5971.81	6004.4	6113.93	6199.11	6235.96	6273.96	6321.98	6469.25	6680.4	6712.1	6783.9	6950.63	7011.16	7046.99	7129.11	7164.16	7287.43	7356.47	7638.6
Cryptococcus_laurentii_CBS_2174_CBS	3100.1	3144.82	3161.3	3280.12	3337.88	3385.85	3468.64	3523.28	3555.23	3583.19	3700.32	3726.44	3777.93	3853.19	3897.32	3921.08	3980.42	4010.68	4099.27	4280.4	4639.37	4791.01	4816.26	4903.74	5001.71	5076.36	5172.7	5322.63	5385.12	5546.48	5580.12	5703.78	5765.1	5884.66	5968.97	6094.56	6198.73	6226.17	6288.77	6321.22	6670.48	6695.85	6770.63	6804.2	6936.1	7002.73	7044.95	7165.12	7216.05
Cryptococcus_laurentii_CBS_7235_CBS	3099.63	3144.13	3161.4	3340.15	3384.8	3469.49	3523.96	3554.92	3582.68	3676.1	3697.27	3852.9	3898.27	3921.45	3980.06	4010.16	4031.85	4098.73	4280.73	4353.46	4370.64	4638.62	4742.49	4789.82	4815.43	4901.98	5002.47	5185.65	5210.45	5324.16	5383.92	5546.06	5580.83	5690.1	5860.91	5888.2	5968.15	6132.47	6197.55	6228.31	6288.19	6319.27	6572.85	6694.58	6769.9	7003.06	7045.94	7164.36	7292.41
Cryptococcus_laurentii_CBS_8648_CBS	3099.46	3143.31	3160.64	3282.22	3337.34	3384.81	3468.6	3521.74	3554.46	3581.43	3689.28	3775.92	3852.56	3895.24	3920.69	3979.2	4009.91	4029.81	4084.23	4249.42	4279.8	4540.36	4639.94	4739.67	4768.86	4790.36	4814.34	4900.03	4998.69	5211.59	5318.03	5446.13	5544.99	5577.76	5688.68	5714.1	5859.61	5887.9	5969.28	6092.45	6131.16	6197.46	6224.68	6287.41	6320.77	6572.01	6670.82	6693.43	6769.3
Cryptococcus_laurentii_VML	3098.43	3118.82	3136.03	3191.42	3232.59	3254.49	3292.66	3329.49	3356.4	3395.99	3450.74	3468.14	3490.88	3525.21	3558.38	3582.91	3640.79	3660.94	3906.24	4023.07	4042.34	4085.04	4161.96	4306.83	4366.54	4561.19	4585.74	4753.01	4992.91	5124.34	5184.99	5285.44	5328.74	5349.16	5544.68	5571.84	5972.58	6167.54	6198.74	6228.42	6272.74	6302.02	6322.24	6469.33	6583.63	6681.17	6783.7	6801.1	6831.63
Cryptococcus_liquefaciens_CBS_968T_CBS	3028.35	3111.26	3147.67	3316.07	3332.68	3417.24	3439.8	3535.58	3689.22	3849.63	3882.46	3978.11	4118.89	4262.72	4309.46	4694.08	4864.02	5143.27	5208.46	5230.47	5345.49	5531.05	5591.75	5851.93	5968.11	6055.08	6084.43	6180.42	6221.33	6247.17	6291.55	6318.84	6370.61	6391.45	6659.89	6702.4	6832.33	6877.24	6903.6	7026.22	7069.91	7199.02	7295.57	7350.47	7376.87	7403.83	7545.14	7698.54	7765.79
Cryptococcus_macerans_DSM_70822T_DSM	3144.35	3218.07	3258.7	3278.08	3398.78	3444.85	3544.1	3658.64	3724.13	3743.84	3838.54	3910.1	3938.23	4168.97	4186.9	4230.79	4252.8	4311.91	4338.25	4522.5	4670.39	4686.87	4716.43	4766.64	4840.36	4859.91	5007.39	5132.45	5299.83	5399.2	5617.51	5859.88	5914.51	5951.48	5981.21	6022.82	6058.72	6113.7	6162.74	6271.29	6429.33	6448.85	6511.1	6556.16	6592.44	6796.96	6962.53	7086.97	7125.64
Cryptococcus_magnus_CBS_140T_CBS	3090.43	3222.29	3282.38	3345.34	3404.26	3501.72	3557.01	3579.77	3678.3	3699.04	3777.54	3839.11	3917.4	3985.63	4012.55	4106.29	4210.33	4226.23	4282.17	4353.23	4399.54	4428.02	4491.25	4532.1	4603.61	4673.6	4761.06	4800.65	5128.29	5220.17	5258.92	5393.18	5423.81	5523.76	5559.93	5683.51	5828.24	5863.41	5941.01	5970.05	6017.55	6056.48	6180.37	6266.02	6399.59	6446.09	6564.52	6588.3	6694.24
Cryptococcus_magnus_CBS_4685_CBS	3029.04	3090.4	3225.72	3263.39	3282.34	3345.62	3500.31	3557.02	3579.42	3626.82	3839.47	3918.81	3985.86	4012.59	4240.97	4274.13	4394.83	4673.07	4760.59	4800.35	4857.63	5128.85	5176.76	5215.82	5247.3	5424.25	5518.38	5559.54	5676.49	5830.79	5860.35	5941.5	6016.96	6058.6	6137.75	6180.9	6207.56	6267.93	6408.6	6449.35	6532.26	6564.8	6588.05	6694.55	6716.54	7115.88	7157.53	7186.99	7251.83
Cryptococcus_magnus_CBS_8361_CBS	3090.73	3104.61	3181.55	3225.86	3282.61	3342.66	3409.58	3497.28	3556.88	3579.32	3642.29	3705.54	3772.21	3837.23	3894.77	3918.8	3977.61	4225.22	4283.7	4369.58	4393.64	4427.69	4673.25	4761.17	4800.31	4858.44	5129.16	5246.26	5425.03	5518.8	5568.23	5675.28	5768.25	5861.04	5941.43	6018.95	6058.68	6089.62	6181.58	6207.83	6270.32	6422.64	6450.09	6475.42	6565.07	6587.95	6678.51	6717.32	6811.32
Cryptococcus_neoformans_29_PSB	3054.69	3086.22	3099.66	3117.11	3132.58	3194.92	3211.47	3235.08	3249.76	3305.72	3344.62	3391.38	3435.22	3519.23	3565.04	3584.98	3612.13	3649.51	3681.67	3705.32	3725.98	3749.39	3784.39	3824.53	3845.72	3908.9	3949.35	4024.58	4077.53	4094.96	4138.82	4171.23	4209.17	4294.13	4320.92	4366.73	4448.7	4488.36	4504.75	4532.97	4553.71	4669.28	4759.24	4820.78	4845.07	4965.95	5009.52	5092.35	5187.68
Cryptococcus_neoformans_ATCC14116_THL	3086.9	3105.16	3166.99	3198.73	3227.54	3257.5	3297.74	3319.51	3344.43	3393.51	3440.66	3462.72	3478.27	3517.91	3540.73	3566	3583.07	3612.5	3637.66	3663.18	3684.5	3733.31	3748.74	3809.16	3828.83	3867.64	3925.36	4016.72	4046.2	4078.96	4149.75	4173.98	4209.59	4240.54	4279.54	4295.59	4321.25	4334.64	4366.98	4492.09	4507.76	4578.92	4658.56	4762.29	4778.78	4821.41	4847.01	4963.11	5091.8
Cryptococcus_neoformans_CCM_8312_CCM	3054.38	3087.06	3104.07	3121.28	3141.39	3166.49	3185.01	3215.61	3248.13	3306.57	3322.73	3336.24	3352.04	3392.68	3434.93	3477.93	3586.17	3641.11	3663.75	3681.53	3708.07	3829.59	3947.38	3967.78	4005.79	4043.28	4079.39	4097.3	4173.85	4211.6	4240.43	4281.4	4297.57	4323.15	4369.09	4425.6	4450.57	4470.7	4486.62	4568.86	4612.27	4722.13	4798.84	4823.3	4906.85	4965.5	4986.23	5093.78	5187.2
Cryptococcus_neoformans_RV07_0218_VML	3051.93	3071.4	3101.08	3125.95	3155.15	3169.45	3195.9	3213.7	3226.45	3243.03	3312.65	3365.63	3383.28	3437.95	3486.93	3520.1	3558.08	3584.35	3613.43	3640.65	3658.23	3684.4	3707.4	3763.43	3782.65	3803.68	3825.7	3845.95	3879.8	3894	3911.7	3953.6	4030.4	4064.08	4136.15	4208.38	4254.33	4280.1	4306.08	4338.78	4371.5	4410.18	4458.93	4480	4625.55	4657.68	4750.93	4785	4812.13
Cryptococcus_neoformans_var._grubii_Bt63_CBS	3117.06	3146.25	3162.27	3193.8	3214.35	3242.38	3280.89	3342.68	3361.01	3390.02	3469.73	3495.51	3536.2	3582.6	3602.1	3643.05	3676.7	3701.6	3749.34	3769.31	3792.81	3827.18	3881.45	3907.06	3940.5	3963.82	4026.19	4080.32	4104.44	4137.33	4173.43	4206.73	4239.07	4274.94	4347.17	4419.84	4661.43	4718.03	4778.62	4800.77	4848.1	4904.61	4950.48	4974.93	5015.34	5185	5283.88	5368.57	5541.97
Cryptococcus_neoformans_var._grubii_CBS_10085_CBS_	3100.77	3118.19	3164.16	3192.18	3215.44	3240.27	3277.56	3300.7	3345.65	3447.15	3472.05	3496.77	3560	3583.75	3600.81	3647.24	3702.11	3749.73	3794.01	3828.9	3905.82	3941.5	4025.9	4104.87	4138.11	4173.53	4210.85	4278.08	4368.86	4421.77	4537.78	4663.78	4713.52	4782.92	4821.54	4850.76	4906.48	4973.31	5010.44	5151.25	5187.19	5285.24	5370.09	5434.94	5506.82	5545.46	5578.5	5621.4	5683.73
Cryptococcus_neoformans_var._grubii_CBS_10512_CBS	3100.55	3115.99	3145.17	3163.01	3186.83	3214.26	3238.85	3275.74	3298.17	3343.81	3389.06	3471.85	3495.17	3559.27	3581.61	3601.21	3641.82	3675.4	3702.18	3747.01	3768.14	3790.94	3825.56	3864.4	3909.59	3939.81	4003.69	4025.38	4086.24	4136.07	4171.01	4209.64	4239.55	4275.95	4318.96	4353.78	4549.46	4712.81	4779.61	4815.49	4903.84	4971.77	5009.61	5185.01	5282.67	5367.31	5431.38	5538.26	5618.68
Cryptococcus_neoformans_var._grubii_CBS_8710_CBS	3053.8	3101.45	3116.32	3196.24	3212.79	3234.42	3272.34	3327.56	3344.35	3357.35	3390.82	3470.17	3497.43	3559.01	3574.35	3647.02	3683.49	3745.13	3761.54	3825.8	3864.88	3898.12	3924.66	3942.72	4025.34	4082.31	4100.34	4138.35	4171.92	4208.71	4319.76	4369.79	4553.7	4709.22	4740.7	4779.83	4812.38	4843.72	4957.3	4974.66	5187.76	5366.19	5428.24	5534.83	5617.56	5665.5	5807.56	5840.48	6005.32
Cryptococcus_neoformans_var._grubii_CBS_879_CBS	3054.03	3116.6	3162.91	3181.15	3194.9	3237.1	3343.58	3399.27	3496.33	3517.62	3558.4	3585.57	3603.67	3642.48	3673.5	3723.2	3768.57	3823.16	3910.69	3942.13	3999.72	4083.9	4104.65	4209.2	4243.37	4279.22	4355	4371.37	4441.82	4536.51	4569.32	4604.87	4714.67	4780.72	4820.77	4906	4953.33	4972.66	5006.46	5149.83	5182.63	5282.51	5319.71	5366.77	5433.34	5537.02	5578.58	5619.9	5851.89
Cryptococcus_neoformans_var._grubii_CBS_996_CBS	3057.62	3118.33	3157.75	3197.42	3237.01	3303.54	3345.76	3393.2	3521.23	3586.03	3642.48	3822.27	3901.47	3944.57	4082.45	4279.33	4437.56	4615.02	4685.24	4707.5	4832.83	4866.26	4957.8	4973.8	5008.31	5034.29	5189.28	5282.87	5365.43	5386.91	5582.59	5618.23	5668.74	5685.31	5701.64	5852.84	6007.77	6115.11	6135.79	6183.09	6234.74	6262.99	6312.34	6471.26	6523.23	6590.31	6689.99	6784.17	6917.9
Cryptococcus_neoformans_var._grubii_ICB_165_CBS	3056.45	3100.98	3117.35	3194.96	3214.32	3236.77	3344.91	3391.9	3497.81	3519.87	3583.84	3630	3647.83	3658.9	3714.86	3824.67	3896.76	3928.08	3945.68	4009.67	4033.27	4068.7	4139.02	4175.32	4205.72	4277.13	4338.93	4367.7	4532.34	4566.61	4706.76	4796.8	4826.36	4857.21	4966.37	5187.96	5282.18	5370.98	5430.28	5618.34	5682.37	5820.93	5844.75	5919.9	6005.84	6113.93	6233.04	6260.02	6469.34
Cryptococcus_neoformans_var._grubii_ICB_166_CBS	3116.04	3144.72	3162.3	3185.16	3214.84	3238.64	3275.32	3286.49	3393.49	3435.05	3456.15	3495.5	3519.15	3558.82	3583.85	3596.94	3639.62	3673.56	3702.79	3722.85	3752.11	3819.93	3913.94	3941	3999.75	4040.25	4102.49	4158.19	4205.57	4241.43	4276.73	4351.59	4406.38	4570.51	4604.07	4780.15	4867.61	4903.95	4970.62	5004.82	5028.97	5146.83	5183.22	5216.48	5281.74	5316.46	5366.63	5430.67	5536.92
Cryptococcus_neoformans_var._grubii_ICB_175_SDA_CBS	3058.08	3117.83	3158.43	3194.59	3237.12	3296.73	3319.76	3345.24	3392.96	3522.25	3586.58	3640.03	3666.22	3721.48	3823.57	3905.13	3946.61	4068.95	4160.02	4280.63	4348	4441.78	4617.61	4707.93	4739.81	4868.25	4974.08	5035.76	5188.65	5282.4	5364.08	5398.22	5430.33	5582.02	5616.03	5683.04	5852.92	5949.83	6006.81	6112.52	6233.23	6264.12	6310.76	6385.43	6469.62	6496.18	6527.7	6590.29	6688.45
Cryptococcus_neoformans_var._grubii_ICB_175_SDA_NaCl_CBS	3043.02	3058.01	3118.15	3160.23	3195.43	3236.98	3297.56	3345.97	3393.32	3520.35	3585.83	3634.27	3664.11	3673.9	3765.13	3826.59	3848.93	3927.54	3946.03	3961.89	4035.96	4069.1	4135.88	4167.06	4206.18	4238.48	4279.14	4344.65	4356.2	4533.11	4783.97	4830.82	4857.43	4947.68	4965.65	5189.49	5283.69	5370.93	5430.82	5537.83	5619.33	5774.4	5850.56	5920.37	6006.57	6113.43	6234.31	6252.41	6469.36
Cryptococcus_neoformans_var._grubii_ICB_178_CBS	3058.09	3118.44	3159.85	3196.41	3237.35	3345.77	3393.32	3498.75	3585.41	3649	3664.41	3747.47	3824.12	3899.27	3928.91	3947.52	4030.28	4069.62	4139.32	4174.86	4207.99	4239.84	4280.95	4342.28	4362.26	4708.08	4825.92	4855.33	4970.37	5189.07	5284.28	5365.42	5398.72	5431.12	5534.58	5618.24	5684.42	5774.35	5819.93	5851.2	5921.07	6006.8	6113.59	6234.11	6266.59	6311.69	6386.34	6470.42	6518.29
Cryptococcus_neoformans_var._grubii_P152_CBS	3058.39	3118.55	3157.74	3196.91	3215.33	3237.12	3346.19	3393.46	3503.52	3520.42	3584.71	3634.11	3648.86	3684.32	3822.72	3898.26	3932.88	3946.1	4010.45	4080.65	4142.6	4174.69	4211.46	4278.33	4296.17	4321.65	4368.28	4489.71	4559.45	4709.86	4820.94	4901.67	4972.18	5008.77	5189.04	5283.53	5366.09	5384.03	5620.33	5687.28	5822.64	5847.08	6007.24	6049.99	6115.64	6234.69	6262.95	6312.54	6471.3
Cryptococcus_neoformans_var._neoformans_BD5_CBS	3060.08	3102.26	3120.01	3173.45	3215.46	3250.94	3304.84	3366.28	3401.88	3555.02	3586.82	3606.29	3670.9	3712.27	3763.28	3782.21	3799.32	3898.38	3921.48	3943.63	3968.56	4010.22	4027.02	4050.96	4086	4103.77	4139.32	4161.53	4211.1	4279.6	4327.66	4355.64	4582.76	4608.13	4621.47	4827.45	4967.94	4982.9	5105.15	5382.29	5420.27	5455.54	5532.94	5643.68	5854.95	6038.7	6115.2	6199.25	6235.47
Cryptococcus_neoformans_var._neoformans_CBS_10079_CBS	3054.63	3098.63	3119.44	3169.74	3211.49	3247.2	3329.96	3363.15	3400.14	3440.69	3494.4	3519.2	3554.52	3582.67	3606.19	3667.33	3709.08	3759.9	3781.4	3840.58	3895.63	3939.78	4024.43	4056.07	4080.06	4103.35	4136.48	4163.52	4195.22	4213.67	4279.25	4308.43	4352.35	4373.77	4451.46	4580.08	4613.18	4743.4	4811.42	4891.57	4970.04	5011.99	5101.08	5182.92	5215.05	5265.8	5378.93	5453.8	5533.02
Cryptococcus_neoformans_var._neoformans_CBS_10513_CBS	3054.9	3097.56	3115.66	3170.22	3212.17	3242.71	3320.23	3361.87	3397.07	3519.79	3555.47	3582.53	3603.59	3655.32	3707.45	3757.53	3844.24	3895.98	3919.58	3942.45	4025.68	4039.26	4087.21	4134.95	4188.11	4210.59	4275.5	4371.59	4443.65	4576.29	4703.73	4821.43	4868.65	4979.11	5010.49	5102.82	5285.57	5373.2	5452.21	5640.9	5852.45	6028.14	6089.5	6111.78	6205.71	6231.7	6265.66	6339.86	6484.59
Cryptococcus_neoformans_var._neoformans_CBS_5467_CBS	3057.61	3039.17	3116.83	3244.5	3287.49	3363.24	3399.37	3492.81	3527.6	3558.77	3584.61	3604.15	3667.12	3720.07	3762.65	3924.19	3942.65	3958.22	4081.31	4099.15	4134.81	4188.36	4213.9	4278.56	4352.09	4372.29	4431.86	4607.4	4708.89	4758.26	4824.99	4870.57	4904.66	4981.13	5033.29	5112.5	5149.54	5216.52	5287.8	5316.03	5374.13	5453.04	5854.17	6031.44	6113.13	6207.64	6233.39	6259.41	6486
Cryptococcus_neoformans_var._neoformans_CBS_5728_CBS	3057.55	3039.77	3117.65	3162.51	3194.17	3217.05	3243.75	3288.24	3325.31	3363.08	3398.7	3455.34	3493.71	3527.91	3561.95	3583.23	3606.53	3648.59	3680.46	3716.4	3760.69	3919.28	3942.4	3964.96	4094.42	4134.75	4186.68	4214.42	4242.45	4277.18	4350.11	4607.74	4650.7	4711.23	4757.21	4824.44	4868.55	4907.79	4980	5005.83	5110.25	5149.21	5208.69	5287.38	5317.79	5378.75	5551.94	5837.43	6028.56
Cryptococcus_neoformans_var._neoformans_CBS_6900_CBS	3057.37	3039.24	3117.87	3167	3193.17	3215.05	3245.3	3286.01	3329.89	3362.15	3400.03	3432.34	3495.14	3560.03	3582.64	3604.18	3644.67	3669.2	3710.57	3764.35	3889.23	3941.05	3964.72	4025.74	4050.14	4081.29	4101.48	4136.19	4189.05	4278.49	4350.65	4424.64	4446.84	4542.4	4579.48	4606.47	4902.58	4979.08	5006.47	5104.51	5150.22	5215.16	5287.23	5316.6	5379.35	5450.12	5550.67	5831.9	5856.67
Cryptococcus_neoformans_var._neoformans_CBS_918_CBS	3056.04	3089.25	3116.35	3140.3	3165.2	3246.05	3271.22	3329.06	3363.28	3389.61	3495.33	3554.05	3583.38	3604.58	3644.11	3668.76	3721.12	3766.17	3832.07	3896.84	3924.54	3941.21	3960.81	4025.21	4080.31	4103.12	4135.03	4209.65	4277.72	4324.6	4351.75	4372.26	4576.15	4707.72	4795.84	4822.92	4871.03	4902.25	4980.38	5106.11	5216.93	5287.34	5377.24	5538.97	5852.49	6035.23	6112.34	6204.03	6232.75
Cryptococcus_neoformans_var._neoformans_CSB_132T_CBS	3115.05	3132.03	3167.53	3194.91	3232.7	3337.41	3360.38	3393.55	3588.35	3647.05	3659.05	3916.75	3953.05	4024.15	4041.84	4089.23	4133.7	4184.64	4229.2	4278.27	4317.16	4711.06	4835.33	4869.56	4967.74	5002	5183.87	5286.44	5373.82	5451.58	5585.69	5640.57	5679.76	5703.3	5857.87	6027.54	6111.52	6153.57	6203.52	6232.74	6262.64	6474	6508.46	6541.38	6724.79	6791.31	6823.01	6918.08	7177.48
Cryptococcus_saitoi_CBS_1734_CBS	3111.63	3168.31	3189.24	3210.16	3231.21	3293.34	3314.96	3424.7	3535.44	3613.08	3647.28	3668.81	3883.43	3905.2	3926.39	3975.22	4078.58	4108.52	4312.72	4383.27	4440.71	4542.05	4736.61	4799.92	4848.38	4871	4943.01	5050.55	5133.54	5161.6	5262.5	5291.46	5318.11	5358.54	5425.64	5618.95	5650.06	5692.22	5857	5899.42	5934.43	5973.72	6054.3	6087.91	6118.2	6223.37	6339	6414.21	6583.68
Cryptococcus_saitoi_CBS_1975T_CBS	3111.63	3168.35	3189.77	3234.25	3293.01	3316.34	3424.95	3442.06	3480.64	3535.55	3673.83	3883.9	3904.19	3927.66	3973.49	4075.21	4109.91	4279.02	4310.73	4403	4466.44	4702.56	4801.46	4850.43	4877.92	5054.03	5134.37	5262.64	5292.44	5357.73	5426.42	5619.24	5648.85	5694.13	5854.37	5899.64	5934.19	5974.39	6053.99	6088.46	6119.73	6223.63	6336.49	6398.01	6478.46	6598.43	6706.63	6775.93	6851.06
Cryptococcus_saitoi_CBS_5106_CBS	3111.73	3142.58	3261.16	3291.28	3315.29	3424.13	3443.17	3534.84	3602.37	3662.01	3684.23	3721.02	3765.84	3857.04	3904.51	3954.93	4077.29	4106.58	4276.93	4315.97	4346.56	4467.37	4640.58	4732.52	4799.75	4848.62	4898.24	5135.96	5260.34	5423.29	5525.66	5764.47	5851.19	5897.15	5927.57	5968.18	6017.38	6053.68	6085.96	6115.92	6222.07	6333.15	6583.83	6817.14	6849.41	6884.06	6955.93	7027.45	7067.84
Cryptococcus_terreus_DSM_70222_DSM	3026.36	3102.34	3152.92	3232.77	3416.81	3509.7	3532.85	3558.48	3587.11	3646.9	3689.17	3713.26	3885	3942.37	4189.14	4276.94	4348.92	4501.38	4544.12	4671.58	4716.92	4750.17	4831.35	4858.05	5112.28	5148.44	5223.5	5269.08	5343.17	5542.61	5686.83	5910.67	5970.51	6002.05	6054.36	6174.01	6207.18	6235.19	6273.31	6308.07	6466.36	6521.51	6801.94	6831.44	7015.13	7065.96	7117.85	7169.26	7247.61
Cryptococcus_uzbekistanensis_CBS_5737_CBS	3111.59	3168.04	3231.38	3268.68	3316.32	3342.95	3430.4	3473.13	3494.72	3534.98	3606.88	3628.45	3669.65	3758.71	3816.76	3884.74	3940.91	3966.9	4047.89	4081.58	4118.7	4226.03	4280.4	4311.32	4442.45	4538.2	4700.79	4748.51	4774.9	4867.79	5122.24	5182.29	5206.64	5234.36	5270.65	5351.7	5520.83	5544.21	5573.7	5610.66	5958.19	6015.61	6056.47	6092.5	6184.12	6223.6	6247.84	6334.65	6360.96
Cryptococcus_uzbekistanensis_CBS_8683T_CBS	3111.37	3167.74	3234.01	3262.39	3316.05	3340.01	3367.67	3394.16	3428.62	3494.07	3534.79	3551.69	3587.5	3684.76	3819.67	3882.25	3937.72	4025.87	4105.7	4122.72	4282.14	4513.05	4604.08	4701.13	4732.54	4774.16	4882.94	5042.69	5120.02	5205.71	5235.5	5270.61	5350.08	5520.2	5573.87	5611.41	5672.92	5860.76	5971.87	6016.62	6055.98	6085.74	6116.76	6222.78	6250.41	6333.98	6363.58	6408.35	6664.2
Cryptococcus_vishniacii_CBS_7110T_CBS	3110.69	3168.86	3214.81	3277.69	3343.78	3444.55	3522.04	3546.84	3573.54	3666.18	3724.93	3776.75	3828.27	3883.58	3902.33	3938.9	4063.89	4191.52	4320.57	4367.23	4551.01	4584.11	4614.52	4730.71	4774.93	4856.08	5059.73	5213.87	5404.96	5473.38	5527.62	5569.62	5599.48	5650.13	5775.28	5857.99	5888.36	5972.56	6033.27	6057.36	6090.56	6194.85	6223.12	6248.65	6288.71	6338.3	6420.7	6567.29	6705.48
Cryptococcus_vishniacii_CBS_8100_CBS	3028.32	3110.79	3160.73	3211.69	3280.87	3316.26	3446.55	3493.04	3546.91	3573.8	3667.02	3771.54	3828.64	3884.48	3940.24	4190.84	4263.56	4283.87	4550.84	4609.79	4736.6	4866.05	5058.49	5131.94	5212.76	5262.8	5522.74	5567.34	5627.49	5652.42	5773.66	5854.98	5888.4	5918.78	5970.74	6033.17	6055.9	6179.94	6221.93	6286.11	6322.2	6360.6	6394.58	6565.94	6703.68	6855.87	6893.54	6919.14	6986.46
Cryptococcus_vishniacii_CBS_8142_CBS_	3029.28	3111.52	3162.15	3282.79	3316.64	3332.22	3447.14	3497.31	3526.41	3547.83	3565.72	3666.91	3829.45	3886.27	3900.72	3939.93	4032.18	4189.25	4262.73	4283.43	4550.98	4773.66	4868.57	5059.33	5213.45	5262.42	5280.68	5522.68	5568.3	5624.7	5648.97	5855.98	5887.7	5970.23	6055.21	6080.83	6182.77	6220.71	6253.09	6284.41	6321.66	6394.2	6562.56	6864.79	6892.14	6919.17	6983.93	7092.84	7144.8
Cryptococcus_vishniacii_var._vishniacii_CBS_7158_CBS	3028.52	3110.78	3160.9	3212.57	3280.88	3447.4	3526.52	3547.03	3566.29	3774.38	3828.45	3884.15	3925.99	3939.47	4037.7	4189.28	4280.8	4366.56	4550.54	4611.58	4734.41	4769.86	4855.56	5060.05	5119.93	5213.44	5286.14	5523.29	5568.86	5649.8	5775.21	5855.57	5887.69	5971.77	6033.2	6056.45	6088.69	6187.33	6222.43	6287.89	6323.4	6394.71	6566.33	6703.79	6894.08	6921.68	6987.52	7062.38	7094.8
Cryptotrichosporon_anacardii_CBS_9550_CBS	3110.93	3233.6	3327.16	3452.83	3477.93	3517.35	3582.32	3663.2	3820.46	3881.97	3951.24	4145.57	4175.2	4273.04	4325.51	4574.71	4665.99	4727.28	4890.57	5000.48	5064.47	5128.55	5216.75	5269.61	5300.22	5444.65	5537.73	5702.2	5727.45	5818.15	5931.36	6117.25	6138.51	6219.13	6290.57	6382.71	6464.41	6506.28	6714.85	6838.81	6903.9	6994.1	7030.98	7054.63	7162.79	7320.25	7339.64	7427.35	7636.77
Cryptotrichosporon_anacardii_CBS_9551T_CBS	3069.94	3111.11	3159.41	3232.67	3326.9	3359.61	3452.43	3473.1	3517.84	3559.94	3584.08	3664.19	3820.66	3883.32	3950.73	4145.04	4322.1	4568.94	4667.93	4728.76	4788.96	4817.75	4888.56	4946.28	4966.77	5000.21	5063.82	5115.98	5134.96	5178.35	5216.6	5298.01	5444.74	5536.04	5701.31	5727.59	5881.46	5931.06	6006.06	6031.65	6138.66	6219.27	6291.54	6464.69	6839.88	6904.73	6994.35	7031	7057.49
Cyberlindnera_fabianii_CBS_5481T_CBS	3071.89	3108.52	3238.18	3335.81	3427.67	3574.02	3644.22	3816.46	3886.25	3908.75	4033.38	4102.74	4331.92	4477.55	4617.6	4639.29	4670.16	4769.13	4832.44	4907.54	5034.06	5053.63	5081.38	5319.65	5563.1	5625.32	5844.08	6017.24	6038.72	6092.86	6142.65	6196.4	6286.87	6343.21	6475.64	6516.79	6563.39	6605.05	6639.7	6671.16	6709.3	6780.14	6854.93	6944.29	6964.31	7002.51	7147.78	7214.84	7280.23
Cyberlindnera_fabianii_CBS_5482_CBS	3072.88	3150.04	3239.47	3282.11	3303.79	3337.27	3371.6	3560.73	3577.08	3643.52	3726.1	3816.72	3883.97	3910.79	4033.92	4131.61	4332.61	4532.09	4622.44	4639.63	4668.45	4831.28	5035.73	5056.93	5079.39	5562.2	5700.09	5718.42	5844.71	6007.15	6037.98	6100.73	6143.53	6174.13	6196.86	6227.15	6288.02	6343.1	6476.12	6565.36	6606.88	6643.1	6672.96	6713.11	6856.63	6895.35	6938.02	6959.92	7003.77
Cyberlindnera_fabianii_CBS_5640_CB	3052.51	3071.2	3174.64	3238.49	3282.46	3336.12	3428.81	3472.59	3575.52	3776.43	3815.73	3926.8	4033.33	4102.7	4332.56	4643.09	4767.99	4831.98	5054.92	5090.83	5293.14	5320.17	5564.44	5700.04	5844.18	6018.7	6039.93	6095.85	6143.49	6202.02	6288.66	6344.3	6476.88	6518.07	6564.62	6605.55	6637.58	6672.08	6711.11	6781.41	6855.59	6894	6940.92	6966.14	7003.02	7150.83	7186.79	7216.7	7280.34
Cyberlindnera_fabianii_CBS_5650_CBS	3055.12	3073.17	3110.8	3152.53	3177.05	3239.91	3337.09	3473.54	3575.82	3607.07	3625.48	3644.18	3779.17	3794.16	3816.31	3884.19	3908.93	4033.23	4332.81	4479.54	4548.9	4587.32	4621.9	4639.3	4666.22	4844.99	5030.84	5054.6	5079.03	5323.19	5412.84	5565.92	5626.15	5844.25	6039.67	6101.15	6143.32	6174.7	6197.59	6289.14	6344.92	6476.98	6565.34	6606.62	6672.83	6714.2	6782.06	6856.74	6941.41
Cyberlindnera_fabianii_CBS_6212_CBS	3072.8	3153.55	3174.41	3240.05	3336.72	3425.11	3576.38	3816	3924.53	4033.52	4084.01	4102.1	4333.02	4353.79	4559.91	4621.45	4639.67	4663.9	4766.38	4844.44	4913.07	5055.34	5071.65	5322.31	5557.98	5849.04	5917.57	6038.54	6076.72	6100.75	6143.07	6175.16	6209.6	6288.76	6345.2	6444.09	6476.21	6508.87	6565.34	6606.14	6672.49	6842.07	6941.01	6966.09	7003.26	7108.83	7148.48	7160.9	7191.5
Cyberlindnera_fabianii_MY00875.10_ERL	3072.11	3084.94	3238.16	3274.66	3334.76	3375.52	3487.31	3574.83	3645.89	3707.51	3819.44	3907.81	3966.34	4033.6	4131.85	4281.01	4331.88	4541.07	4641.2	4670.18	4769.28	5059.3	5098.49	5136.48	5173.52	5290.09	5327.54	5564.12	5630.39	5720.25	5739.54	5851.15	5933.46	6042.54	6144.39	6173.26	6197.97	6479.2	6563.73	6607.56	6643.18	6806.32	6895.27	6963.13	7006.24	7116.64	7150.01	7278.06	7309.36
Cyberlindnera_fabianii_MY1019.10_ERL	3072.35	3110.37	3149.65	3190.52	3273.12	3377.41	3427.54	3489.54	3575.95	3645.34	3705	3726.37	3885.09	3906.14	3969.73	4032.68	4103.19	4132.33	4335.71	4479.84	4544.63	4617.92	4639.56	4670.74	4698.73	4773.19	4846.32	5058.65	5147.47	5225.14	5314.15	5434.67	5563.53	5629.12	5719.01	5848.8	5874.4	5934.35	6042.2	6089.21	6142.96	6199.57	6285.21	6478.64	6565.85	6607.68	6641.14	6674.09	6857.95
Cyberlindnera_fabianii_RV5_MY_1_10_ERL	3019.61	3070.43	3083.62	3238.55	3334.39	3426.8	3572.6	3704.29	3815.9	3835.97	3904.74	4029.61	4335.83	4349.33	4545.67	4614.53	4640.51	4667.09	4773.67	4844.55	4928.91	5056.33	5097.54	5323.37	5559.99	5720.55	5846.87	6014.2	6041.56	6099.52	6144.04	6171.45	6194.43	6288.81	6345.01	6479.13	6564.63	6606.6	6637.63	6672.67	6823.59	6856.48	6909.51	6915.81	6964.7	7002.19	7119.58	7147.47	7175.7
Cyberlindnera_mississippiensis_CBS_7023_CBS	3066.21	3085.41	3248.35	3266.22	3333.34	3391.65	3421.93	3475.13	3580.52	3614.64	3719.87	3849.79	3945.2	3973.44	3994.99	4022.12	4092.38	4148.36	4281.3	4337.77	4428.67	4468.79	4496.25	4611.3	4645.1	4664.67	4727.05	4763.2	4804.32	4885.44	4917.73	5058.34	5112.84	5373.54	5497.69	5574.36	5606.37	5697.28	5909.95	5965.04	6040.85	6072.27	6130.67	6169.75	6215.25	6494.44	6529.47	6656.97	6782.12
Cyberlindnera_mississippiensis_CBS_7024_CBS	3065.87	3085.24	3248.49	3266.56	3331.06	3391.71	3421.21	3475.18	3580.28	3614.35	3944.19	3971.08	4021.88	4092.2	4149.79	4337.12	4428.68	4475.04	4498.97	4563.88	4610.09	4645.03	4666.3	4764.56	4802.95	4831.57	4885.12	4921.5	5057.09	5112.12	5227.29	5373.49	5497.51	5572.9	5601.67	5697.38	5909.17	6008.85	6042.6	6080.5	6130.17	6169.63	6335.58	6494.64	6531.1	6560.35	6657.04	6781.84	6812.1
Cyberlindnera_mississippiensis_CBS_7025_CBS	3066.23	3085.44	3248.84	3266.87	3331.47	3391.61	3422.16	3475.36	3580.76	3614.82	3945.19	3995.34	4022.61	4092.53	4337.81	4369.35	4429.06	4469.17	4499.62	4610.52	4645.55	4666.01	4764.59	4803.6	4832.06	4885.67	4920.91	5057.46	5112.9	5227.72	5373.47	5497.41	5576.11	5604.45	5697.91	5910.03	5964.95	6010.4	6043.89	6079.9	6130.88	6170.33	6335.91	6495.54	6531.4	6562.7	6657.2	6782.54	6814.94
Cyberlindnera_mississippiensis_CBS_7026_CBS	3066.28	3085.21	3248.36	3265.33	3333.45	3352.77	3391.98	3421.47	3474.99	3580.54	3614.54	3718.53	3834.04	3944.88	3971.52	3995.79	4022.03	4149.14	4280.78	4337.2	4428.6	4475.68	4611.18	4645.51	4666.51	4726.55	4763.06	4803.96	4884.45	4921.08	5057.52	5113.29	5228.62	5374.11	5498.04	5575.03	5602.2	5697.15	5720.39	5911.3	5975.45	6040.14	6074.1	6130.72	6168.45	6336.85	6494.29	6528.1	6658.58
Cyberlindnera_mississippiensis_CBS_7027_CBS	3066.38	3085.42	3248.5	3265.91	3333.23	3391.6	3421.47	3475.18	3580.7	3614.89	3945.28	3970.72	4022.93	4092.91	4149.18	4281.01	4338.1	4429.02	4475.9	4611.64	4646.36	4666.59	4727.12	4764.6	4803.47	4885.61	4921.2	5056.5	5113.13	5227.66	5297.69	5374.15	5497.98	5574.14	5697.5	5721.41	5910.4	5967.8	6041.15	6074.9	6130.93	6169.75	6215.13	6336.97	6494.89	6529.96	6561.55	6657.56	6782.5
Debaryomyces_etchellsii_CBS_2011T_VML	3073.82	3093.27	3130.5	3147.5	3217.26	3259.99	3288.13	3366.39	3382.64	3420.7	3449.92	3481.14	3502.88	3524.92	3581.74	3618.33	3644.93	3660.96	3677.25	3758.97	3786.75	3830.97	3864.6	3913.51	3944.28	4102.25	4258.15	4276.91	4351.98	4416.38	4432.15	4697.17	4778.14	4805.3	4856.12	4955.01	5067.81	5094.44	5791.52	5834.67	6049.17	6072.6	6128.19	6187.44	6212.28	6291.78	6431.07	6455.48	6496.58
Debaryomyces_etchellsii_CBS_5603_VML	3073.94	3092.85	3130.6	3190.79	3216.84	3258.73	3286.33	3366.2	3383.31	3421.08	3480.25	3502.81	3522.61	3581.69	3617.97	3646.21	3676.43	3759.18	3785.95	3830.81	3864.83	4046.08	4106.41	4159.45	4173.42	4211.59	4257.86	4276.64	4300.91	4430.95	4485.76	4535.59	4696.45	4778.04	4805.21	4954.42	5094.62	5455.56	5749.74	5791.89	5834.56	6048.35	6076.24	6127.35	6186.98	6216.27	6291.55	6430.16	6455.28
Dipodascus_ingens_DSM_70068_DSM	3054.4	3070.26	3115.3	3153.94	3210.99	3240.04	3295.14	3309.7	3326.4	3382.94	3399.13	3421.38	3442.15	3499.72	3536.33	3553.33	3573.34	3588.69	3602.98	3626.65	3690.75	3798.21	3823.04	3845.39	3861.65	3911.37	3926.79	4055.8	4119.89	4191.21	4230.53	4262.65	4277.9	4300.78	4334.42	4468.76	4491.28	4533.35	4607.85	4665.22	4990.28	5060.77	5158.56	5398.7	5564.81	5858.2	5994.1	6038.08	6069.3
Dipodascus_ingens_DSM_70069_DSM	3052.57	3073.83	3112.78	3150.96	3206.79	3238.26	3278.65	3293.73	3370.25	3380.99	3397.02	3419.33	3435.95	3450.28	3498.37	3534.01	3549.6	3573.8	3587.7	3602.23	3681.2	3791.79	3829.7	3843.16	3925.4	4087.74	4159.76	4231.08	4267.14	4386.64	4429.87	4479.46	4489.73	4989.62	5398.05	5562.64	5857.23	5897.6	5996.99	6033.41	6065.4	6104.43	6135.55	6249.71	6439.15	6476.64	6517.91	6550.18	6586.67
Epidermophyton_floccosum_27_VML	3073.31	3085.93	3119.16	3134.58	3186.32	3203.63	3282.18	3340.88	3409.18	3519.77	3537.28	3572.42	3674.93	3736.67	3844.31	3873.87	3893.88	3911.95	3932.86	3967.07	4067.09	4099.31	4143.32	4159.96	4181.75	4288.21	4349.97	4421.46	4553.75	4621.03	4720.9	4744.76	4793.7	4829.64	4939.53	5157.63	5265.32	5336.32	5362.15	5416.04	5451.8	5477.24	5552.76	5592.18	5652.53	5681.63	5705.3	5739.32	5765.63
Exophiala_dermatitidis_NRZ.133_LFH	3062.7	3150.22	3260.95	3282.97	3309.13	3336.61	3355.49	3398.84	3486.66	3589.27	3638.3	3666.06	3697.52	3787.8	3812.31	3838.31	3866.49	4047.34	4148	4160.99	4209.16	4273.3	4302.68	4330.68	4364.9	4430.51	4456.14	4528.04	4570.58	4610.99	4630.02	4672.67	5182.38	5365.41	5504.1	5642.44	5784.83	5803.2	5993.11	6029.29	6093.59	6386.02	6413.08	6502.3	6535.25	6553.9	6712.39	6757.17	6848.67
Exophiala_dermatitidis_RVE.08I_VML	3074.25	3097.03	3118.04	3147.84	3210.71	3249.09	3282.68	3311.05	3339.49	3400.51	3427.81	3453.63	3471.02	3488.88	3524.64	3543.57	3572.83	3630.51	3656.43	3681.13	3758.14	3794.93	3814.08	3840.78	3883.93	3956.72	3977.7	4007.51	4043.61	4144.87	4215.3	4273.27	4290.88	4362.28	4431.68	4449.84	4559.52	4574.79	4594.48	4618.68	4695.81	4719.77	4753.4	4775.62	4866.49	4935.96	4990.48	5141.06	5163.21
Exophiala_dermatitidis_VML	3062.88	3092.65	3114.06	3150.24	3249.87	3272.13	3309.44	3397.25	3412.03	3427.02	3470.7	3489.66	3523.68	3656.94	3679.66	3735.21	3790.67	3805.23	3922.22	3982.75	4045.52	4212.81	4272.9	4331.26	4368.08	4430.48	4520.29	4564.01	4620.89	4693.68	4773.77	4848.07	4864.21	5071.84	5283.34	5492.74	6011.76	6030.36	6049.63	6094.71	6192.77	6502.27	6533	6633.57	6719.03	6756.71	6851.22	6914.18	6976.71
Filobasidium_capsuligenum_DSM_70253_DSM	3096.86	3112.67	3159.77	3179.41	3302.82	3385.31	3400.09	3415.2	3438.83	3516.12	3545.95	3592.18	3654.11	3706.7	3744.63	3884.47	3934.02	3966.69	4056.23	4078.52	4087.92	4277.67	4709.62	4743.27	4761.08	4843.17	4862.37	5104.85	5133.15	5270.3	5446.52	5547.09	5610.28	5674.48	5703.41	5859.14	5897.9	5908.85	5946.61	6026.92	6048.41	6220.55	6251.17	6285.05	6310.68	6424.74	6604.31	6761.34	6797.41
Filobasidium_uniguttulatum_CBS_1727_CBS	3102.5	3115.45	3147.51	3215.38	3246.32	3323.69	3344.09	3370.02	3385.62	3545.29	3579.01	3622.71	3783.2	3899.19	3921.09	3958.57	3983.41	4078.15	4111.28	4199.65	4266.18	4422.88	4675.73	4871.9	5119.78	5154.79	5221.61	5341.48	5430.51	5528.58	5640.76	5660.63	5716.82	5844.13	5875.55	5968.02	6026.66	6064.21	6089.3	6109.15	6195.55	6229.13	6291.96	6372.31	6426.97	6486.28	6602.84	6645.69	6667.85
Filobasidium_uniguttulatum_CBS_1730T_CBS	3045.08	3114.28	3214.62	3245.58	3264.2	3323.36	3343.75	3370.55	3418.07	3454.78	3578.26	3636.63	3752.91	3918.53	3962.36	4078.87	4108.98	4132.02	4198.49	4266.54	4304.2	4421.54	4675.85	4795.41	4867.38	4945.26	5014.89	5042.27	5155.23	5248.72	5343.43	5430.03	5529.77	5641.15	5667.12	5716.7	5846.95	5877.47	5967.81	6025.6	6064.29	6088.83	6109.56	6157.81	6195.06	6225.83	6289.25	6361.92	6425.77
Filobasidium_uniguttulatum_CBS_4257_CBS	3114.67	3147.79	3215.32	3245.67	3324.41	3344.44	3370.86	3420.29	3453.58	3579.32	3785.01	3901.39	3920.9	3961.9	3973.5	4078.05	4110.82	4132.38	4199.98	4265.53	4422.8	4496.77	4677.36	4885.79	5157.49	5224.32	5339.97	5431.17	5481.96	5529.99	5640.47	5660.18	5717.41	5844.99	5877.81	5969.5	6026.91	6064.08	6089.81	6196.42	6226.39	6292.23	6373.42	6426.85	6486.39	6604.29	6646.28	6738.53	6840.94
Filobasidium_uniguttulatum_DSM_4652_DSM	3045.02	3089.04	3117.23	3145.42	3215.28	3241.92	3320.05	3337.43	3354.11	3371.32	3426.28	3562.33	3577.94	3620.64	3678.08	3719.13	3777.57	3918.06	3960.62	4111.2	4133.94	4199.61	4231.28	4326.83	4678.57	4870.62	4887.49	4911.16	4947.75	5230.64	5335.09	5429.8	5526.24	5539.34	5637.4	5847.89	5875.31	5968.36	6026.8	6069.33	6089.21	6117.15	6195.97	6225.89	6289.63	6358.56	6426.53	6645.51	6738.61
Filobasidium_uniguttulatum_DSM_70225_DSM	3014.89	3045.4	3098.98	3144.5	3215.4	3310.02	3320.96	3337.48	3353.49	3369.84	3562.27	3578.35	3620.32	3629.88	3777.57	3918.23	3978.51	3990.46	4110.89	4199.38	4264.7	4659.98	4873	5334.66	5429.65	5525.1	5538.06	5639.74	5681.29	5854.75	5874.57	5967.88	6027.21	6070.82	6088.98	6195.76	6227.23	6289.25	6358.03	6427.65	6600.61	6645.24	6688.96	6738.44	6771.42	6899.87	6985.49	7004.76	7115.02
Filobasidium_uniguttulatum_H051.08_ERL	3044.95	3099.12	3110.26	3145.64	3214.17	3241.94	3322.37	3343.15	3369.51	3424.44	3559.84	3576.82	3618.45	3633.17	3782	3804.23	3886.04	3901.19	3918.22	3955.28	3982.3	4075.21	4111.58	4132.46	4167.33	4264.25	4422.12	4478.52	4675.16	4868.47	4886.1	5048.55	5153.94	5222.33	5429.79	5527.37	5638.63	5678	5842.81	5876.54	5968.76	6025.95	6066.27	6089.7	6106.36	6195.65	6225.16	6290.76	6369.63
Fusarium_poae_DSM_62376_HED	3030.85	3087.5	3101.75	3168.7	3211.65	3242.2	3256.75	3280.6	3352.6	3373.55	3395.4	3443.75	3466.75	3507.8	3534.75	3658.5	3692.15	3805.7	3836.45	3880.3	3964.8	4007.1	4043.8	4186.65	4248	4317.25	4351.2	4386.3	4436.3	4478.05	4573.9	4678.15	4713.2	4754.45	4815.55	4916.05	4948.85	5014.55	5205	5276.15	5536.55	5713.25	5783.65	5822.35	6027.3	6061.45	6095	6364.4	6405.85
Fusarium_proliferatum_80_VML	3056.91	3102.07	3275.18	3370.39	3386.6	3404.09	3425.76	3543.09	3561.85	3610.4	3642.59	3684.26	3770.76	3821.53	3900.32	4008.93	4071.16	4187.28	4231.02	4262.8	4356.98	4487.84	4502.32	4688.23	4748.28	4779.91	4803.41	4978.44	5010.64	5075.33	5149.67	5172.69	5264.06	5352.42	5416.87	5742.6	5805.6	5887.91	5912.9	6060.54	6114.1	6207.68	6258.67	6346.9	6412.67	6436.82	6466.18	6500.7	6541.58
Geotrichum_candidum_CBS_109_12_CBS	3086.48	3134.08	3188.05	3225.31	3259.46	3292.39	3320.16	3342.55	3366.01	3401.41	3440.82	3511.22	3539.76	3563.29	3634.57	3667.22	3701.62	3760.69	3783.83	3824.49	3894.42	3919.84	3941.5	3986.25	4030.33	4084.95	4129.85	4163.34	4213.7	4245.03	4443.9	4540.15	4680.34	4731.95	4753.28	4804.77	4873.79	4942.36	4995.82	5026.92	5106.73	5185.71	5244.68	5283.83	5391.37	5606.64	5679.51	5715.8	5741.28
Geotrichum_candidum_CBS_178_71_T_CBS	3069.45	3147.38	3222.9	3240.2	3320.08	3402.16	3453.19	3508.82	3760.15	3786.44	3824.83	4030.25	4082.89	4130.32	4242.95	4374.3	4542.83	4650.03	4679.89	4874.14	4946.23	4998.83	5030.26	5216.04	5245.42	5282.52	5363.67	5392.94	5459.4	5579.98	5605.29	5682.67	5719.04	5742.72	5929.15	5957.95	6000.64	6035.35	6139.81	6173.87	6264.79	6308.63	6450.9	6478.96	6664.49	6772.36	6854.78	6942.49	6970.23
Geotrichum_candidum_CBS_184_56_CBS	3068.64	3086.32	3146.4	3221.75	3285.81	3316.58	3341.04	3364.96	3401.89	3447.26	3511.52	3539.88	3589.93	3634.91	3669.48	3701.77	3759.54	3783.77	3823.2	3893.06	3918.29	3942.53	3988.68	4029.06	4083.39	4129.13	4342.57	4443	4537.91	4679.35	4751.5	4873.83	4948.96	4996.25	5030.87	5151.82	5244.45	5281.64	5391.81	5606.96	5676.83	5715.39	5744.29	5902.61	5956.9	6000.34	6139.75	6173.53	6268.73
Geotrichum_candidum_DSM_1240_DSM	3074.5	3105.88	3133.7	3146.79	3205.65	3239.46	3305.59	3322.23	3338.62	3355.24	3408.68	3451.28	3482.41	3511.94	3540.78	3591.47	3633.78	3695.19	3761.45	3783.33	3805.45	3826.72	3898	3920.64	4016.93	4031.38	4113.08	4130.17	4145.19	4194.35	4241.47	4257.37	4301.55	4344.01	4471.48	4522.03	4586.43	4647.19	4684.68	4798.47	4843.92	5002.54	5093.87	5124.66	5283.65	5591.08	5677.76	5741.22	5956.73
Geotrichum_candidum_RV_02_VML	3077.8	3096.89	3117.06	3141.16	3178.97	3223.02	3279.9	3303.79	3338.29	3352.1	3403.27	3423.85	3471.43	3500.16	3536.91	3565.4	3587.16	3607.88	3631.2	3655.88	3694.28	3759.09	3780.29	3891.87	3936.14	3993.25	4028.06	4038.06	4108.72	4127.61	4162.03	4236.58	4252.96	4276.81	4357.52	4412.91	4437.73	4548.19	4910.79	4958.59	5013.8	5062.66	5138.02	5227.79	5265.01	5365.54	5391.96	5586.45	5604.2
Geotrichum_capitatum_258_PSB	3083.58	3107.1	3126.07	3175.38	3205.37	3221.46	3264.21	3303.8	3320.31	3336.21	3353.96	3373.65	3396.47	3435.95	3486.47	3540.08	3569.32	3584.49	3715.04	3771.15	3814.08	3880.73	3939.5	3973.62	4000.54	4089.84	4404.29	4424.53	4605.06	4625.5	4718.32	4774.39	4850.78	4915.22	4933.62	5001.27	5074.2	5128.33	5172.96	5270.5	5376.53	5484.92	5510.4	5761.75	5995.4	6041.18	6208.35	6246.65	6264.92
Geotrichum_capitatum_281_PSB	3104.57	3175.22	3205.16	3221.33	3266.71	3304.01	3336.11	3353.9	3373.08	3397.2	3436.03	3485.99	3567.13	3584.73	3770.59	3797.86	3813.97	3841.93	3885.62	3923.96	3973.87	4087.47	4404.8	4424.5	4467.24	4606.49	4850.78	4915.42	5001.4	5022.17	5092.95	5128.31	5173.77	5270.54	5386.9	5506.72	5598.58	5628.99	5722.18	5761.64	5790.45	5960.53	5995.11	6025.93	6136.05	6208.48	6246.33	6265.95	6349.38
Geotrichum_capitatum_32_PIM	3104.23	3118.91	3221.05	3235.02	3332.53	3352.42	3372.45	3397.67	3436.46	3486.54	3586.24	3713.4	3752.69	3771.71	3790.56	3816.11	3881.74	3976.24	4086.62	4405.52	4424.33	4461.59	4510.14	4527.19	4604.56	4627.3	4669.65	4726.28	4831.18	4852.71	5000.88	5270.31	5386.07	5509.61	5538.97	5628.72	5762.38	5903.88	5996.4	6024.78	6167.19	6209.17	6244.16	6264.29	6405.57	6442.66	6471.22	6749.31	6794.35
Geotrichum_capitatum_CBS_162_80_CBS	3100.17	3128.03	3222.16	3264.3	3338.6	3390.26	3431.21	3487.67	3512.16	3593.72	3726.98	3769.48	3809.95	3835.06	3874.44	3902.33	3923.68	3970.93	4055.93	4089.14	4141.63	4186.1	4232.83	4275.99	4312.47	4370.62	4397.25	4424.45	4446.78	4494.73	4519.39	4625.08	4850.1	4944.83	4989.33	5035.23	5130.43	5169.88	5239.75	5444.19	5511.33	5625.6	5874.66	5972.24	5998.4	6115.03	6206.58	6243.53	6269.42
Geotrichum_capitatum_CBS_562_97_CBS	3103.47	3220	3238.22	3318.41	3334.98	3353.4	3376.22	3396.28	3434.98	3482.9	3582.25	3715.3	3770.26	3812.57	3975.94	4278.61	4607	4671.42	4724.06	4774.63	4896.25	4936.45	4999.8	5074.23	5172.74	5287.98	5506.67	5626.1	5902.9	5975.63	5997.22	6040.53	6092.7	6168.57	6207.83	6267.12	6414.7	6440.66	6479.06	6759.12	6792.28	6825.74	6868.82	6898.85	6968.92	7004.59	7082.7	7138.4	7180.64
Geotrichum_capitatum_CBS_571_82_CBS	3097.42	3130.87	3151.96	3223.44	3263.84	3283.47	3339.03	3384.71	3486.83	3513.95	3592.32	3621.32	3662.68	3751.2	3771.88	3810.24	3836.45	3875.13	3907.18	3972.29	4099.07	4140.97	4178.23	4277.52	4311.33	4397.08	4425.3	4458.08	4495.3	4601.5	4626.45	4660.8	4851.91	4934.48	5002.31	5035.71	5105.88	5170.18	5274.43	5373.75	5442.78	5509.3	5567.37	5873.27	5971.45	5998.04	6088.14	6208.19	6262.52
Geotrichum_capitatum_CBS_573_82_CBS	3041.36	3092.5	3128.28	3152.97	3196.06	3216	3238.26	3260.49	3291.99	3387.06	3423.24	3487.96	3543.08	3582.44	3618.98	3658.56	3729.55	3753.69	3776.47	3809.03	3873.07	3905.24	3924.62	3969.41	4104.23	4139.15	4176.85	4228.01	4273.2	4315.92	4396.23	4518.45	4550.93	4849.12	4892.78	4918.2	4936.04	4992.35	5018.47	5104.37	5129.65	5169.63	5239.47	5274	5377.49	5535.79	5718.49	5845.77	5874.42
Geotrichum_capitatum_CBS_577_82_CBS	3103.19	3131.43	3219.82	3264.86	3338.13	3395.13	3434.65	3490.01	3541.15	3587.76	3661.08	3719.38	3749.8	3780.68	3873.18	3905.39	3925.19	3972.58	4018.26	4055.84	4089.01	4141.07	4185.17	4228.09	4272.78	4310.32	4370.71	4397.54	4424.87	4458.47	4495.62	4516.67	4626.96	4849.75	4945.53	4984.35	5034.89	5134.98	5169.9	5384.2	5511.33	5624.6	5914.66	5974.07	5997.19	6031.52	6166.26	6207.01	6247.27
Geotrichum_capitatum_CBS_579.82_CBS	3101.45	3130.25	3195.92	3217.84	3264.18	3324.53	3395.87	3434.68	3484.91	3567.47	3587.62	3716.26	3769.65	3812.66	3876.57	3929.36	3975.19	4088.01	4361.53	4422.7	4446.95	4513.34	4604.97	4722.68	4772.37	4848.54	5074.9	5376.35	5509.79	5624.77	5872.59	5901.34	5973.38	5996.53	6040.4	6091.89	6207.48	6265.33	6394.88	6440.61	6469	6572.57	6743.82	6794.1	6869.05	6970.23	7014.13	7080.61	7138.63
Geotrichum_capitatum_CBS_580.82_CBS	3092.94	3128.93	3215.82	3237.99	3294.13	3389.39	3466.86	3489.1	3539.13	3582.28	3619.58	3657.97	3750.12	3775.48	3809.41	3873.03	3904.68	3927.52	3969.5	4103.63	4140.33	4173.61	4272.54	4397.44	4428.07	4458.26	4492.69	4517.42	4849.78	4987.7	5033.54	5104.25	5133.69	5170.43	5240.43	5512.25	5539.3	5679.66	5713.36	5971.93	5998.5	6031.34	6113.83	6199.43	6262.89	6343.61	6384.14	6414.41	6442.83
Geotrichum_capitatum_CBS_598_83_CBS	3097.21	3128.05	3216.48	3237.3	3336.48	3488.66	3540.87	3582.28	3619.88	3658.07	3715.28	3747.16	3775.87	3810.76	3873.39	3904.73	3923.53	3970.3	4090.06	4113.89	4141.74	4177.57	4273.16	4398.35	4428.83	4444.55	4495.13	4513.98	4659.51	4850.88	4867.56	4987.74	5034.07	5130.95	5170.55	5511.55	5626.18	5918.6	5971.62	5998.28	6033.16	6114.53	6206.68	6243.25	6266.8	6342.9	6383.8	6414.57	6443.15
Geotrichum_capitatum_CBS_716_84_CBS	3101.64	3132.16	3218.63	3339.16	3389.8	3414.24	3433.34	3489.49	3512.07	3542.19	3583.2	3599.09	3660.9	3723.73	3748.99	3777.02	3812.42	3874.07	3905.28	3926.15	3971.75	4016.42	4101.44	4138.13	4178.54	4229.29	4273.95	4368.1	4399	4431.92	4497.5	4667.21	4719.5	4845.72	4934.24	4989.48	5107.28	5133.73	5169.62	5284.17	5373.47	5456.77	5510.95	5624.14	5678.1	5871.19	5914.91	5975.03	5996.75
Geotrichum_capitatum_RV_2_2005_AUR	3106.49	3149.9	3207.17	3221.55	3237.12	3264.87	3302.99	3320.89	3334.72	3353.15	3372.93	3395.15	3436	3485.13	3507.6	3596.05	3613.76	3630	3728.47	3746.36	3769.96	3798.61	3838.9	3974.49	3996.96	4090.17	4110	4278.18	4309.51	4373.93	4398.91	4424.1	4446.82	4468.44	4602.62	4624.49	4717.76	4773.73	4851.96	4913.82	5002.89	5035.98	5129.22	5269.82	5386.08	5510.37	5580.81	5626.24	5876.62
Geotrichum_silvicola_04_007_LBK	3073	3101.55	3186.38	3239.81	3286.04	3326.21	3358.99	3390.97	3408.81	3429.14	3450.24	3488.39	3511.05	3526.21	3575.16	3594.25	3729.24	3761.93	3787.54	3830.62	3921.84	3948.46	3987.68	4032.34	4133.18	4244.06	4339.03	4361.11	4546.66	4580.17	4647.95	4808.85	4999.61	5017.4	5284.41	5378.05	5495.78	5590.59	5675.14	5738.91	6000.4	6029.02	6140.29	6173.15	6193.65	6475.23	6498.4	6849.21	6911.37
Geotrichum_silvicola_04_188_LBK	3083.68	3149.25	3185.65	3224.84	3239	3284.99	3325.7	3358.03	3408.18	3428.25	3449.82	3479.02	3510.43	3543.07	3571.78	3593.27	3762.16	3787	3829.6	3921.49	3986.26	4031.87	4114.79	4242.1	4340.11	4359.87	4387.74	4549.47	4583.73	4647.45	4797.38	5017	5063.91	5284.94	5360.85	5590.29	5674.53	5736.68	5961.93	5998.98	6024.69	6099.69	6139.44	6172.2	6193.35	6474.62	6498.22	6721.21	6848.32
Geotrichum_silvicola_04_322_LBK	3053.9	3072.07	3091.26	3131.64	3149.08	3163.18	3221.07	3239.39	3325.01	3347.79	3408.31	3439.83	3477.68	3510.08	3571.96	3592.91	3611.29	3636.53	3674.27	3761.55	3784.97	3830.22	3919.93	3941.89	3986.55	4031.7	4114.24	4130.4	4340.35	4360.07	4445.59	4550.9	4582.62	4647.27	4797.57	5014.96	5180.14	5289.24	5360.53	5589.96	5674.49	5737.53	5757.64	5958.53	5998.78	6026.28	6138.74	6171.4	6194.9
Geotrichum_silvicola_2_LBK	3095.93	3120.1	3185.58	3267.22	3282.55	3297.53	3326	3358.11	3386.67	3407.8	3440.28	3454	3477.17	3510.86	3523.18	3572.88	3594.72	3731.13	3762.01	3787.9	3922.72	3946	3969.18	4017.89	4032.34	4132.51	4242.22	4340.15	4359.64	4383.55	4470.55	4547.51	4616.9	4677.2	4716.44	4757.79	4793.8	4864.74	4963.69	5082.56	5111.17	5285.93	5360.5	5589.98	5739.14	5960.78	6000.52	6026.89	6099.34
Geotrichum_sp._116_PSB	3071.4	3088	3127.95	3143.95	3158.5	3217.95	3242.85	3314.4	3405.05	3475.7	3510.6	3539.65	3569.45	3589.6	3631.7	3649.25	3674.85	3761.4	3784.35	3831.05	3901.2	4028.25	4044.6	4188.6	4424.45	4549.45	4860.15	4993.3	5016.3	5117.45	5144.25	5161.25	5189.2	5215.05	5394	5678.1	5724	5755.2	5838.45	6010.4	6044.65	6095.55	6141.8	6253.85	6395.6	6476.4	6492.1	6571.7	6608.9
Guehomyces_pullulans_CBS_2532T_CBS	3105.01	3158.54	3189.08	3203.9	3244.29	3258.25	3343.73	3365.61	3400.96	3444.1	3469.89	3496.76	3572.9	3593.71	3665.98	3721.52	3759.85	3829.36	3883.11	3899.72	3918.58	3937.79	4083.58	4162.21	4271.7	4357.76	4381.64	4477.05	4641.23	4719.91	4736.86	4767.54	4788.61	4865.98	4933.1	5168.77	5242.74	5319.34	5640.13	5708.63	5737.44	5907.99	5966.78	5994.97	6071.81	6168.93	6207.55	6236.24	6344.48
Guehomyces_pullulans_CBS_2542_CBS	3105.45	3120.62	3158.65	3189.98	3205.99	3241.64	3258.98	3445.01	3594.26	3612.26	3670.3	3761.57	3775.27	3832.86	3883.52	3901.73	4122.13	4142.11	4161.93	4180.39	4271.21	4285.05	4382.93	4477.42	4722.83	4736.65	4770.41	4788.91	4866.57	5164.18	5602.69	5642.08	5739.36	5826.68	5907.41	5937.73	5968.44	5997.49	6168.97	6191.87	6208.75	6238.43	6347.33	6376.86	6406.79	6478.84	6515.27	6596.82	7149.99
Guehomyces_pullulans_CBS_6321_CBS	3105.89	3190.45	3245.71	3408.62	3445.68	3471.12	3499.55	3594.41	3616.76	3762.05	3775.84	3833.25	3883.55	3901.04	4046.97	4122.38	4145.04	4160.93	4180.03	4271.82	4289.96	4383.43	4479.2	4736.73	4867.16	5167.1	5244.18	5603.72	5643.02	5710.49	5739.61	5906.59	5969.06	5997.24	6068.31	6191.34	6208.98	6238.14	6377.42	6479.04	6515.5	7000.88	7161.32	7185.45	7231.91	7259.7	7286.76	7521.7	7549.55
Hannaella_luteola_CBS_943T_CBS	3071.53	3098.82	3116.08	3136.63	3175.85	3236.78	3355.37	3376.17	3398.64	3483.15	3530.58	3558.52	3603.17	3658.44	3701.99	3743.69	3763.98	3831.96	3868.94	3902.48	3938.67	3989.08	4094.25	4215.78	4244.37	4271.5	4352.66	4370.6	4436.73	4477.04	4617.36	4738.35	4850.78	5015.76	5089.56	5182.75	5201.83	5244.08	5286.8	5336.38	5404.32	5489.77	5633.9	5743.08	5982.54	6196.21	6243.45	6270.99	6295.78
Hanseniaspora_lachancei_CBS_8818.11_ERL	3018.78	3072.68	3112.41	3257.21	3319.44	3355.75	3378.25	3475.77	3506.49	3600.17	3739.1	3803.89	3869.62	3942.92	4048.91	4103.74	4212.69	4333.24	4482.68	4502.11	4569.48	4657.05	4687.87	4794.87	4885.7	5312.11	5401.1	5461.65	5657.99	5680.98	5700.77	5820.62	5915.89	5979.07	6017.43	6042.45	6075.49	6112.51	6189.07	6343.93	6483.87	6516.99	6563.06	6715.11	6754.8	6915.85	6944.31	6983.31	7362.93
hanseniaspora_occidentalis_var._ocddentalis_CBS_2592T_CBS	3043.28	3080.55	3265.5	3278.61	3386.92	3391.37	3411.73	3489.19	3621.38	3802.24	4026.78	4120.71	4182.31	4204.36	4278.8	4353.56	4416.68	4521.92	4653.04	4841.23	4876.84	4904.31	5095.08	5213.97	5429.35	5797.22	5826.03	5928.38	6030.52	6087.46	6117.77	6180.2	6273.33	6504.9	6531.61	6593.12	6777.9	6822.13	6871.74	6979.21	7298.72	7357.82	7600.54	7636.46	7734.08	7803.94	7929.24	8406.14	8431.89
Hanseniaspora_opuntiae_CBS_8733_11_ERL	3112.55	3136.41	3206.61	3318.7	3365.96	3396.07	3455.83	3509.18	3562.02	3595.22	3690.84	3724.61	3803.89	3834.49	3874.59	3909.95	3975.07	3995.59	4047.8	4081.05	4185.37	4228.76	4334.57	4372.72	4420.03	4482.46	4507.6	4535.64	4603.8	4626.56	4682.93	4753.34	4790.59	4858.72	5081.91	5222.14	5399.3	5565.96	5658.17	5680.5	5706.07	5800.29	5914.2	6016.33	6042.88	6084.41	6113.27	6201.08	6481.36
Hanseniaspora_opuntiae_MY970_2_09_ERL	3021.53	3208.08	3240.47	3259.42	3319.85	3336.26	3369.26	3402.2	3599.18	3711.1	3802.74	3942.99	4077.4	4183.47	4336.8	4423.68	4482.28	4510.71	4538.28	4627.78	4647.29	4754.57	4794.5	4888.43	4947.1	5056.1	5130.31	5323.24	5378.99	5398.92	5446.14	5680.8	5704.45	5801.62	5912.9	5956.13	6006.7	6042.98	6085.27	6115.81	6412.81	6480.43	6517.59	6548.76	6563.95	6667.41	6698.15	6737.82	6895
Hanseniaspora_uvarum_CBS_104_CBS	3022.25	3222.03	3257	3272.95	3337.19	3354.53	3378.79	3474.99	3496.75	3608.23	3798.05	4089.97	4168.3	4251.62	4452.85	4491.68	4505.58	4644.68	4657.94	4677.69	4846.64	4885.62	5149.26	5177.23	5257.81	5411.59	5507.97	5660.73	5694.75	5767.87	5916	6002.45	6043.35	6073.4	6133.95	6422.71	6443.64	6543.17	6572.85	6684.97	6717.13	6755.43	6882.15	6946	6965.44	6987.12	7269.45	7340.7	7567.02
Hanseniaspora_uvarum_CBS_104_CBS	3059.83	3078.82	3115.07	3194.17	3208.66	3250.2	3272.48	3321.8	3339.16	3362.76	3378.9	3395.26	3476.04	3509.29	3600.92	3806.45	4026.69	4049.57	4085	4204.06	4267.46	4437.55	4449.5	4489.37	4506.21	4533.76	4624.24	4677.74	4712.29	4882.82	5390.54	5411.36	5656.45	5676.28	5695.39	5768.02	5798.33	5824.41	6007.1	6043.17	6074.12	6127.05	6423.36	6443.7	6475.06	6511.57	6543.1	6574.16	6720.15
Hanseniaspora_uvarum_CBS_276_CBS	3078.76	3208.54	3222.88	3272.63	3320.8	3338.06	3378.76	3475.25	3509.89	3605.99	3806.76	3923.61	4050.77	4085.07	4100.27	4167.75	4437.03	4452.52	4491.42	4527.82	4623.52	4656.78	4885.42	4965	5178.15	5390.63	5411.54	5656.41	5678.98	5695.15	5768.27	5916.44	6006.75	6043.58	6074.21	6132.79	6423.26	6444	6476.04	6510.55	6543.6	6573.8	6686.15	6721.11	6755.76	6783.02	6882.54	6965.92	6982.04
Hanseniaspora_uvarum_CBS_314T_CBS	3022.25	3208.45	3222.62	3272.81	3321.37	3337.2	3354.07	3379.37	3475.6	3594.13	3608.17	3790.57	3806.23	4090.9	4167.57	4452.26	4491.43	4528.81	4644.46	4677.12	4711.12	4844.38	4885.16	4964.61	5117.06	5137.13	5161.63	5390.36	5412.2	5656.42	5675.78	5695.68	5768	5793.57	6002.88	6043.45	6073.56	6086.73	6134.46	6423.15	6443.38	6543.14	6573.43	6684.17	6716.35	6755.68	6886.5	6949.6	6965.59
Hanseniaspora_uvarum_CBS_8130_CBS	3022.13	3078.21	3208.42	3223.37	3272.47	3321.49	3337.45	3378.77	3395.29	3473.56	3510.64	3602.47	3806.48	3995.24	4090.01	4166.97	4198.93	4216.9	4437.31	4490.42	4508.35	4534.58	4625	4656	4712.1	4858.9	4883.29	5135.5	5295.55	5388.27	5411.68	5508.32	5539.28	5566.66	5655.61	5675.49	5696.06	5768.26	5796.72	6006.88	6043.42	6073.57	6090.81	6134.95	6175.65	6423.26	6443.8	6474.29	6543.73
Hanseniaspora_uvarum_DSM_2768_DSM	3021.62	3221.14	3255.9	3273.65	3336.51	3377.34	3473.47	3606.04	4046.31	4088.26	4167.87	4193.47	4452.02	4490.27	4584.59	4642.93	4678.47	4843.77	4885.69	4966.93	5132.21	5278.82	5409.63	5504.13	5673.2	5692.64	5766.97	5795.42	5863.07	5914.46	5980.88	6003.76	6042.74	6072.03	6091.98	6132.77	6420.84	6442.87	6545.38	6572.67	6682.24	6715.49	6754.47	6785.24	6878.86	6963.34	6986.84	7267.17	7338.44
Hanseniaspora_uvarum_DSM_70788_DSM	3021.92	3221.86	3256.7	3272.93	3284.57	3336.98	3378.1	3474.14	3607.05	3785.99	3806.76	3847.79	4167.48	4451.59	4490.28	4585.71	4642.54	4845.19	4886.01	5043.86	5115.99	5135.7	5174.57	5254.14	5283.08	5409.96	5672.68	5693.37	5766.71	5914.53	6001.26	6042.62	6070.49	6088.3	6132.99	6419.63	6442.43	6543.3	6570.78	6686.18	6718.25	6754.09	6879.85	6963.25	6985.53	7044.23	7267.43	7338.26	7566.03
Hanseniaspora_uvarum_MY00441_10_ERL	3021.49	3256.82	3273.32	3377.07	3472.32	3610.38	3806.72	4167.55	4451.3	4489.3	4501	4653.42	4843.41	4867.41	4883.45	4964.99	5132.12	5280.17	5391.84	5416.5	5502.53	5672.04	5691.82	5766.13	5862.57	5912.67	6002.38	6041.71	6071.17	6087.25	6131.8	6174.08	6416.99	6442.07	6512.95	6544.62	6570.55	6681.71	6717.1	6753.28	6782.79	6877.82	6943.99	6963.04	6981.57	7266.31	7337.1	7568.53	7701.09
Hanseniaspora_vineae_DSM_70283_DSM	3236.65	3264.61	3307.2	3337.53	3418.07	3507.22	3553.72	3617.14	3698.53	3798.06	3991.67	4027.83	4202.68	4262.68	4327.22	4389.24	4409.86	4583.34	4670.31	4845.51	4927.11	5011.79	5141.38	5272	5377.18	5425.75	5607.61	5931.48	5986.8	6043.82	6067.4	6154.43	6226.22	6305.42	6448.56	6474.05	6531.41	6562.32	6619.27	6775.13	6835.34	6869.92	7002.33	7114.43	7194.29	7327.94	7396.07	7472.25	7594.04
Hyphopichia_burtonii_MY00126_11_413_ERL	3111.36	3187.39	3205.68	3223.54	3242.74	3260.34	3327.66	3460.62	3540.9	3574.63	3714.37	3800.53	3843.41	3970.92	4175.27	4240.23	4391.98	4428.69	4599.42	4628.37	4661.91	4789.53	4814.04	5096.04	5134.73	5402.07	5688.45	5747.04	5779.45	5912.72	6043.88	6101.71	6142.04	6174.67	6225.63	6265.08	6345.2	6387.82	6419.93	6528.69	6665.46	6728.62	6817.74	6902.3	6926.99	6960.01	6990.63	7019.11	7091.38
Hyphopichia_burtonii_MY00872_06_ERL	3050.33	3070.72	3081.78	3180.51	3208.68	3221.6	3332.73	3380.07	3403.46	3424.21	3479.42	3496.69	3540.31	3705.32	3799.4	3830.89	4015.98	4352.8	4371.03	4391.96	4474.24	4540.77	4615.57	4662.96	4818.31	4837.53	4939.57	4979.6	5097.97	5134.91	5302.7	5559.59	5632.67	5747.75	6026.49	6100.88	6142.6	6166.66	6221.16	6362.19	6417.89	6447.51	6529.03	6644.06	6665.43	6690.7	6714.28	6809.06	6847.12
Issatchenkia_temcola_CBS_2617CBS	3082.12	3153.41	3188.77	3216.07	3260.33	3336.45	3367.75	3415.75	3438.36	3472.35	3555.18	3605.57	3685.1	3749.29	3780.47	3887.25	3987.05	4175.51	4298.65	4319.2	4372.11	4486.86	4526.55	4561.48	4606.07	4634.28	4689.85	4870.24	5033.18	5396.91	5527.31	5674.98	5828.55	5859	6010.32	6047.26	6167.91	6203.46	6267	6305.1	6378.2	6430.34	6669.53	6736.3	6796.33	6837.78	6877.03	6908.11	6937.85
Issatchenkia_temcola_CBS_4714_CBS	3081.72	3189.47	3336.34	3367.37	3415.85	3438.32	3489.47	3553.14	3594.65	3631.5	3656.71	3689.73	3739.16	3883.16	4082.65	4161.91	4200.3	4319.16	4369.38	4483.33	4568.04	4604.11	4638.9	4825.71	4868.37	4994.95	5068.55	5441.92	5487.23	5523.8	5600.57	5674.46	5819.76	5856.14	6011.26	6050.77	6168.27	6230.15	6266.78	6311.3	6378.79	6425.27	6670.8	6736.41	6837.38	6877.11	6909.79	6936.81	7032.75
Kazachstania_africana_CBS_2517T_CBS	3091.87	3111.3	3176.72	3318.92	3339.48	3415.16	3442.32	3463.95	3506.3	3559.71	3600.65	3626.98	3737.07	3807.95	3875.95	4100.38	4119.07	4209.56	4254.68	4381.51	4399.24	4425.86	4628.63	4681.92	4828.71	4876.46	4943.69	5104.84	5309.91	5394.44	5441.41	5651.28	5851.46	5993.34	6012.23	6066.32	6153.89	6182.33	6227.71	6379.66	6459.11	6612.05	6637.45	6672.65	6700.02	6788	6893.16	6929.38	7022.08
Kazachstania_bovina_CBS_2760T_CBS	3089.52	3140.23	3261.77	3318.93	3347.84	3381.66	3419.75	3451.35	3592.56	3699.52	3741.89	3820.99	3966.34	4031.01	4079.34	4149.98	4281.86	4314.75	4338.3	4417.86	4495.18	4526.51	4630.79	4665.41	4707.57	4822.49	4895.04	4920.64	5024.02	5117.19	5172.37	5301.27	5350.5	5478.68	5638.82	5829.3	6043.68	6173.77	6199.93	6274.76	6490.03	6518.69	6632.92	6659.63	6835.88	6900.49	6944.7	6971.4	6999.88
Kazachstania_exigua_CBS_135NT_CBS	3082.24	3137.69	3167.94	3185.37	3239.43	3271.36	3298.15	3339.88	3421.68	3464.03	3482.81	3552.5	3612.04	3665.43	3788.35	3910.32	3976.91	4089.91	4168.23	4272.79	4375.32	4607.35	4662.05	4710.18	4780.27	4866.99	4889.12	4931.76	4945.27	5104.13	5148.93	5317.33	5416.9	5486.59	5505.34	5671.2	5865.42	5994.74	6011.57	6042.26	6121.49	6160.65	6186.59	6509.92	6538.34	6568.25	6676.53	6751.2	6795.19
Kazachstania_exigua_CBS_379NT_CBS	3079.57	3162.46	3269.42	3297.27	3480.14	3512.27	3550.14	3617.66	3819.53	3909.4	3939.84	4276.22	4375.23	4610.5	4657.25	4837.24	4934.85	5145.31	5206.25	5323.79	5418.97	5468.72	5869.7	5991.8	6014.52	6055.6	6136.03	6159.98	6217.56	6514.34	6540.57	6596.15	6664.92	6750.26	6778.25	6839.04	6917.13	6961.22	6989.19	7023.65	7056.51	7081.66	7122.23	7165.01	7239.91	7334.41	7546.54	7646.88	7958.5
Kazachstania_exigua_CBS_4660_CBS	3079.41	3097.67	3129.67	3193.07	3216.03	3251.99	3269.55	3293.54	3339.28	3397.1	3420.53	3481.95	3509.84	3548.38	3614.07	3690.13	3714.37	3818.7	4374.35	4423.07	4607.78	4842.65	4865.74	4899.62	4950.51	5285.83	5315.57	5427.63	5483.6	5642.73	5692.28	5861.88	5992.47	6013.11	6055.74	6123.72	6159.92	6195.84	6219.32	6518.4	6539.75	6574.54	6602.64	6755.51	6786.18	6839.95	6911.95	6961.96	7059.2
Kazachstania_exigua_CBS_6440_CBS	3079.55	3095.78	3130.4	3269.24	3294.86	3337.35	3418.87	3482.72	3505.07	3551.43	3617.05	4375.45	4608.97	4659.54	4866.14	4952.18	5322.42	5429.24	5468.32	5487.64	5863.7	5992.98	6010.24	6055.06	6124.68	6160.79	6190.5	6218.96	6512.62	6539.45	6839.98	6914.61	6963.79	7061.91	7348.23	7658.4	8235.34	8748.62	8959.74	9723.12	9871.48	9899.78	10645	10851.8	10935.7	10965.6	11721	11998.8	13823.5
Kazachstania_humilis_CBS_5658T_CBS	3072.49	3093.2	3111.43	3129.53	3285.26	3336.57	3351.48	3424.7	3460.74	3482.7	3553.8	3616.1	3730.19	3813.9	3863.58	3902.36	4049.77	4094.92	4363.45	4520.45	4612.27	4640.33	4683.37	4840.68	4958.58	5264.13	5316.98	5345.39	5424.93	5852.63	5991.85	6014.85	6058.15	6157.89	6188.88	6215.94	6543.3	6569.43	6625.72	6704.16	6780.57	6852.03	6917.35	6963.55	7022.79	7046.66	7098.02	7119.13	7345.84
Kazachstania_humilis_CBS_5658T_CBS_2	3073.84	3094.29	3285.72	3337.25	3354.16	3383.91	3425.66	3484.41	3618.8	3815.73	3903.89	4052.28	4332.08	4363.01	4403.2	4521.7	4639.93	4684.51	4842.4	4892.4	5089.29	5346.48	5428.88	5719.82	5854.35	5991.1	6013.97	6054.53	6086.9	6158.32	6188.07	6213.74	6544.89	6569.63	6605.93	6702.54	6787.67	6851.4	6926.64	6964.62	7019.95	7099.74	7311.54	7343.89	7631.18	7687.23	7726.27	7827.83	7892.59
Kazachstania_kunashirensis_CBS_7662T_CBS	3086.16	3277.82	3443.77	3481.01	3522.79	3550.03	3642.49	3807.1	3940.32	4045.63	4098.86	4349.77	4369.54	4387.92	4428.17	4621.64	4670.91	4862.02	4893.11	4949.9	5119.16	5271.8	5307.42	5357.47	5404.3	5460.82	5548.04	5673.55	5899.02	5991.48	6014.16	6066.6	6150.39	6174.9	6217.88	6498.85	6531.01	6555.89	6640.5	6753.36	6930.97	6961.13	7005.47	7101.73	7190.92	7362.47	7518.91	7672.73	7903.21
Kazachstania_lodderae_CBS_2757T	3075.32	3089.34	3212.18	3298.26	3333.02	3355.13	3426.59	3446.32	3489.62	3516.12	3561.92	3656.21	3710	3814.44	3968.48	4116.23	4162.86	4281.59	4382.52	4616.59	4647.09	4695.12	4823.22	4882.87	4953.22	5019.02	5114.45	5249.14	5372.12	5452.8	5488.93	5606.69	5955.13	5989.39	6015.21	6048.89	6150.7	6189.53	6536.23	6596.74	6654.01	6683.47	6851.58	6896.04	6935.24	6975.25	7039.81	7119.74	7346.97
Kazachstania_pintolopesii_CBS_2985T_CBS	3014.31	3061.25	3073.79	3181.31	3195.37	3213.78	3285.41	3308.68	3338.14	3384.39	3458.96	3478.23	3496.66	3623.35	3648.06	3766.12	3809.37	3881.51	3905.76	3930.94	3976.64	3991.54	4261.8	4335.85	4364.91	4384.06	4417.84	4507.63	4548.49	4594.17	4652.35	4972.95	5048.4	5076.89	5250.4	5301.91	5437.53	5838.51	5895.65	5923.3	5984.5	6026.01	6120.53	6153.25	6427.13	6568.38	6601.39	6775.88	6911.99
Kazachstania_pintolopesii_CBS_3045_CBS	3060.92	3086.7	3194.92	3215.3	3273.31	3284.82	3308.63	3323.02	3369.77	3393.48	3457.01	3477.3	3496.08	3518.74	3647.47	3737.79	3765.63	3810.06	3879.41	3902.4	3931.53	3949.23	3989.05	4264.38	4334.69	4366.94	4421.12	4500.03	4555.16	4593.14	4660.79	4681.91	4738.94	4847.75	5046.46	5075.01	5249.46	5306.75	5375.84	5408.11	5436.21	5836.91	5897.39	5923.56	6025.19	6119.64	6150.91	6434.12	6567.66
Kazachstania_servazzii_MRL_13_1816966_PHEB	3083.67	3150.72	3184.84	3213.36	3264.27	3287.11	3317.01	3337.02	3379.28	3415.66	3476.83	3490.83	3510.92	3648.81	3708.85	3728.4	3823.64	3880.56	3928.31	3962.91	4216.26	4279.11	4390.48	4412.96	4483.03	4504.96	4541.67	4673.73	4816.6	4885.91	5177.88	5261.48	5306.79	5473.19	5656.27	5863.03	5892.48	6028.99	6054.59	6089.33	6169.87	6226.52	6493.57	6610.87	6636.45	6667.65	6918.46	6954.24	7012.06
Kazachstania_sinensis_CBS_7660T_CBS	3083.9	3164.79	3194.12	3223.2	3303.14	3338.09	3359.77	3400.35	3458.19	3496.38	3551.2	3575.02	3608.52	3638.25	3715.35	3736.38	3756.79	3812.89	3851.48	3871.03	3922.26	4048.17	4115.62	4149.93	4234.8	4300.6	4392.07	4476.15	4535.71	4607.15	4683.57	4754.27	4874.16	5311.11	5363.9	5451.62	5501.82	5690	5731.74	5791.59	5861.48	5899.96	6001.98	6028.3	6168.78	6208.14	6331.29	6449.55	6583.73
Kazachstania_slooffiae_01_VML	3059.25	3119.88	3284.68	3307.31	3336.11	3352.73	3437.62	3454.32	3468.01	3501.42	3617.08	3637.9	3702.38	3719.17	3749.61	3802.3	3820.23	3863.15	3888.39	3946.4	3965.19	3987.03	4080.33	4102.52	4124.24	4148.33	4216.51	4284.81	4332.06	4374.83	4412.77	4447.62	4484.94	4539.05	4564.54	4671.07	4752.58	4792.23	4812.24	4837.12	4939.68	5038.5	5197.16	5245.74	5404.51	5428.16	5495.07	5834.64	6012.64
Kazachstania_spencerorum_CBS_3019T_CBS	3080.58	3126.38	3171.98	3229.18	3296.73	3323.64	3357.02	3443.3	3460.49	3545.84	3574.59	3647.87	3688.11	3729.61	3757.92	3802.23	3886.55	3986.06	4053.57	4098.01	4115.93	4142.82	4176.27	4218.16	4288.03	4356.01	4416.82	4605.9	4638.96	4700.89	4746.39	4848.57	4953.11	5000.62	5108.99	5168.34	5264.15	5311.83	5470.05	5543.1	5598.41	5934.16	6013.54	6042.9	6123.35	6164.62	6207	6263.82	6329.4
Kazachstania_telluris_CBS_10113_CBS	3058.82	3074.83	3171.62	3243.41	3284.62	3341.67	3400.38	3455.36	3475.02	3489.51	3572.28	3606.98	3807.73	3887.85	3941.54	3975.01	4000.26	4061.44	4092.53	4252.46	4380.78	4418	4678.4	4841.17	4891.37	5106.58	5248.78	5312.08	5419.65	5467.09	5836.01	5914.33	5998.9	6027.58	6073.62	6118.71	6147.12	6541.87	6568.51	6683.63	6879.37	6909.65	6952.72	7015	7088.24	7147.25	7212.94	7334.43	7611.8
Kazachstania_telluris_CBS_6265_CBS	3058.86	3074.85	3179.5	3231.1	3282.97	3302.68	3335.5	3380.46	3400.46	3454.57	3475.98	3531.87	3606.86	3630.38	3664.32	3802.5	3825.85	3888.51	3907.77	3955.42	3998.38	4381.02	4412.05	4635.19	4678.44	4827.6	4847.29	4890.85	5077.19	5106.27	5241.05	5309.18	5358.33	5412.14	5482.06	5834.89	5934.38	5998.34	6027.9	6078.59	6118.85	6147.45	6541.44	6568.6	6686.97	6804.59	6909.05	6951.31	7014.95
Kazachstania_telluris_group_VML	3059.15	3102.8	3167.1	3185.03	3210.17	3287.93	3367.14	3476.02	3498.61	3575.75	3589.56	3711.87	3780.89	3807	3874.46	3895.66	3919.35	3961.7	3986.38	4106.53	4151.56	4183.76	4281.33	4306.15	4377.98	4418.4	4505.94	4529.1	4596.02	4677.91	4847.75	5041.55	5062.97	5088.94	5247.64	5263.99	5392.96	5414.03	5435.91	5663.55	5838.37	5908.47	5997.06	6029.33	6118.93	6148.99	6434.82	6539.77	6569.09
Kazachstania_tetluris_CBS_2685T_CBS	3060.45	3178.53	3211.46	3232.74	3285.45	3298.66	3338.58	3439.4	3462.4	3476.62	3492.8	3513.12	3574.64	3604.86	3630.48	3721.52	3831.37	3887.76	3941.29	3993.49	4063.53	4084.72	4104.06	4219.03	4356.6	4417.68	4598.73	4679.86	4751.92	4794.76	4840.35	5009.49	5134.18	5249.35	5268.52	5388.11	5421.38	5836.73	6012.76	6026.94	6058.47	6077.67	6119.4	6152.28	6175.42	6537.31	6568.22	6600.79	6684.12
Kazachstania_transvaalensis_CBS_2186T_CBS	3067.16	3300.8	3318.43	3335.23	3384.02	3510.74	3531.2	3553.38	3621.76	3657.85	3807.9	3863.05	3887.7	4019.26	4095.29	4156.67	4210.42	4256.1	4369.6	4395.2	4474.51	4629.68	4683.56	4780.38	4812.85	4860.73	4912.53	5291.63	5489.91	5795.65	6027.85	6095.09	6136.98	6165.29	6192.7	6333.64	6383.38	6447.04	6611.98	6638.05	6676.57	6770.06	6943.75	7024.46	7106.46	7164.89	7287.53	7613.51	7650.38
Kazachstania_unispora_CBS_1543_CBS	3079.55	3094.97	3224.69	3296.32	3319.63	3365.33	3457.01	3482.41	3640.17	3814.27	3906.53	3933.16	4006.39	4236.33	4259.61	4297.55	4412.16	4559.92	4664.3	4841.23	4899.83	5104.43	5266.52	5461.89	5529.14	5652.29	5859.76	5912.52	5991.91	6016.63	6060.28	6121	6160.2	6191.35	6301.94	6613.71	6640.72	6690.75	6849.88	6963.88	6991.44	7347.24	7631.72	7654.75	7799.97	7858.31	7969.39	8141.55	8471.84
Kazachstania_unispora_CBS_2422_CBS_	3079.63	3095.5	3222.64	3269.71	3294.51	3319.55	3366.85	3484.41	3588.38	3638.29	3765.31	3785.96	3816.83	3862.83	3882.3	3905.35	3936.46	4005.35	4101.29	4259.85	4296.04	4382.87	4412.36	4501.03	4558.46	4667.28	4751.22	4814.82	4842.73	4993.99	5104.26	5268.29	5368.16	5462.59	5535.89	5862.78	5914.95	5990.25	6014.96	6127.16	6160.59	6192.73	6305.54	6611.55	6640.13	6694.03	6850.48	6969.74	6991.2
Kluyveromyces_aestuarii_CBS_4438T_CBS	3074.1	3176.61	3247.02	3272.09	3306.34	3355.1	3402.18	3456.66	3475.51	3507.77	3654.41	3674.2	3736.37	3801.36	3880.63	3912.89	3988.75	4009.67	4080.74	4151.35	4295.65	4384.82	4407.57	4585.49	4622.31	4703.16	4733.17	4841.04	4918.4	4966.89	5055.61	5109.21	5209.36	5490.95	5701.02	5877.61	6001.94	6027.5	6150.69	6176.56	6472.31	6494.69	6522.58	6562.14	6618.85	6719.9	6876.48	6906.42	6934.99
Kluyveromyces_aestuarii_CBS_7768_CBS	3073.97	3110.7	3145.96	3175.62	3245.96	3276.75	3355.1	3381.23	3401.02	3437.31	3455.59	3475.65	3508.57	3653.52	3674.18	3737.96	3777.67	3805.32	3860.53	3880.49	3913.2	3990.29	4009.7	4043.2	4081.03	4103.09	4152.04	4185.35	4216.55	4294.17	4382.26	4408.29	4585.59	4707.93	4731.56	4840.3	4919.48	4967.2	5054.55	5110.8	5258.5	5492.78	5715.53	5877.53	6024.4	6150.8	6181.71	6466.48	6494.28
Kluyveromyces_dobzhanskii_CBS_2104T_CBS	3049.89	3282.67	3447.16	3483.34	3518.92	3557.28	3657.73	3706.26	3745.98	3818.86	3899.58	4097.4	4258.98	4389.26	4619.48	4665.3	4746.76	4804.07	4870	4927.07	5062.27	5299.94	5497.9	5594.24	5619.37	5650.75	5692.94	5919.78	5987.16	6014.09	6103.5	6251.74	6324.71	6368.69	6518.53	6569.59	6707.21	6821.83	6865.58	6870.22	6894.86	6931.92	6965.42	6996.18	7114.11	7309.56	7381.85	7404.39	7558.72
Kluyveromyces_dobzhanskii_CBS_5061_CBS	3049.49	3112.14	3144.6	3175.26	3226.02	3270.33	3334.26	3408.79	3483.54	3517.8	3557.27	3655.13	3703.17	3739.56	3816.29	3898.47	3954.85	4097.39	4215.62	4254.86	4348.59	4390.42	4576.84	4618.19	4668.24	4750.07	4804.74	4870.53	4926.57	4957.8	5061.19	5172.19	5299.12	5498.3	5612.13	5650.83	5684.33	5923.04	5985.53	6012.29	6103.69	6138.36	6238.93	6314.05	6517.82	6569.25	6702.63	6820.86	6865.32
Kluyveromyces_dobzhanskii_CBS_9942_CBS	3050.53	3179.57	3241.29	3335.8	3482.73	3518.59	3557.53	3671.71	3749.51	3804.1	3914.31	3945.23	4097.8	4258.43	4390.64	4630.53	4664.38	4869.42	4912.14	5301.1	5460.45	5499.54	5625.48	5807.91	5918.7	5988.62	6015.08	6078.53	6103.75	6130.24	6238.86	6372.23	6456.99	6517.03	6564.25	6608.08	6637.73	6709.97	6821.08	6865.65	6892.03	6932.22	6963.68	6991.58	7125.37	7229.7	7272.23	7312.71	7352.7
Kluyveromyces_dobzhanskii_CBS_9946_CBS	3050.34	3112.32	3143.9	3226.16	3270.09	3334.97	3446.56	3483.88	3520.54	3557.39	3656.76	3702.36	3741.44	3816.28	3898.93	4257.41	4350.44	4390.16	4578.22	4619.31	4744.72	4804.51	4871.33	4927.41	5061.56	5297.79	5499.82	5589.55	5612.8	5650.17	5687.6	5828.74	5920.83	5988.55	6013.81	6103.96	6131.28	6177.38	6252.29	6314.41	6518.33	6569.06	6703.89	6823.3	6866.58	6895.75	6932.91	6964.65	6991.55
Kluyveromyces_lactis_70_PIM	3043.09	3066.86	3135.7	3151.17	3181.82	3227.97	3258.4	3281.85	3468.72	3496.2	3520.93	3607.31	3651.06	3700.2	3769.47	3788.58	3814.61	3901.05	3922.29	3934.01	4050.18	4087.62	4268.05	4393	4424.54	4512.9	4584.27	4639.37	4722.89	4932.86	4989.37	5004.01	5036.62	5070.53	5169.32	5408.39	5487.75	5626.86	5646.12	5897.71	6025.75	6134.12	6165.4	6270.28	6303.47	6332.2	6516.89	6565.77	6605.51
Kluyveromyces_lactis_900400310_LBK	3066.71	3151.18	3228.2	3258.44	3468.78	3495.33	3520.17	3606.45	3656.59	3697.68	3735.77	3770.5	3791.88	3814.36	3900.4	3923.08	3935.25	4125.82	4270.9	4423.6	4511.19	4582.9	4637.56	4720.1	4802.66	4931.1	5002.01	5035.4	5073.59	5167.69	5193.18	5406.78	5484.77	5624.1	5643.55	5717.31	5895.95	5934.84	6026.57	6059.34	6132.05	6165.61	6269	6301.28	6332.23	6379.37	6514.72	6561.45	6685.71
Kluyveromyces_lactis_CBS_141_CBS	3065.6	3149.69	3227.08	3257.75	3284.93	3335.42	3467.71	3495.27	3553.77	3606.11	3654.73	3695.29	3769.62	3879.08	3899.85	3929.85	4050.89	4086.31	4165.04	4266.77	4424.35	4461.89	4512.05	4583.05	4640.44	4721.44	4873.68	5001.78	5036.22	5267.96	5408	5485.98	5644.6	5684.26	5894.68	5936.96	6025.95	6132.25	6167.85	6198.83	6269.17	6301.96	6434.1	6515.45	6562.99	6678.25	6864.68	6935.63	6992.03
Kluyveromyces_lactis_CBS_5618_CBS	3066.13	3096.08	3217.88	3257.87	3282.57	3404.12	3469.38	3494.33	3606.15	3651.67	3692.28	3770.77	3811.99	3900.51	4048.53	4125.81	4267.73	4424.12	4512.17	4720.21	4791.19	4831.74	5003.05	5039.79	5266.25	5285.39	5440.81	5485.67	5553.38	5645.72	5936.53	6004.03	6025.62	6133.13	6199.64	6304.87	6330.17	6434.81	6515.48	6563.82	6597.55	6672.31	6779.12	6815.24	6864.19	6938.1	6991.88	7018.58	7168.24
Kluyveromyces_lactis_CBS_683T_CBS	3064.62	3152.79	3180.94	3227.28	3257.17	3302.5	3337.43	3467.73	3494.75	3605.6	3655.86	3691.55	3770.8	3813.19	3900.2	3927.84	3992.91	4045.7	4084.9	4123.98	4205.81	4264.66	4354.3	4424.09	4513.62	4680.89	4724.52	4800.4	4833.02	4933.09	5003.36	5038.63	5196.26	5263.17	5409.49	5486.79	5554.27	5619.45	5645.29	5666.05	5717.86	5938.56	6028.34	6134.38	6271.88	6303.85	6517.36	6567.18	6780.9
Kluyveromyces_lactis_CBS_8043_CBS	3066.26	3151.06	3227.95	3258.62	3285.19	3467.86	3496.36	3606.35	3655.06	3693.6	3770.25	3814.43	3900.26	3927.63	4126.38	4267.27	4424.8	4512.45	4583.53	4636.86	4803.67	4909.7	4931.63	5003.13	5036.37	5270.23	5408.43	5486.21	5645.47	5682.47	5724.45	5896.33	5937.33	5965.54	6025.78	6133.46	6168.75	6270.34	6302.69	6345.36	6435.46	6516.13	6564.42	6686.53	6779.48	6936.37	6992.71	7018.03	7083.82
Kluyveromyces_lactis_CBS_845_CBS	3068.22	3150.07	3227.07	3259.52	3281.69	3337.38	3386.09	3469.69	3497.36	3609.63	3658.22	3697.07	3737.69	3768.59	3902.27	3928.29	4050.55	4134.91	4270.94	4425.76	4513.27	4582.95	4638.7	4726.63	4841.51	4910.95	5003.99	5038.4	5076.89	5170.51	5200.85	5270.54	5489.84	5623.71	5647.24	5721.31	5892.99	5943.02	6028.08	6135.93	6166.28	6272.59	6304.9	6437.05	6518.29	6566.73	6602.74	6690.57	6868.53
Kluyveromyces_lactis_MY166_10_ERL	3044.06	3067.3	3183.09	3228.74	3259.23	3283.16	3337.98	3469.09	3496.22	3591.5	3607.1	3657.87	3694.13	3772.06	3796.49	3815.48	3902.18	3925.59	4043.96	4268.6	4376.67	4425.76	4585.1	4636.11	4678.51	4723.17	4804.49	4908.5	4933.39	5004.24	5036.98	5267.14	5409.32	5487.32	5627.8	5646.09	5728.01	5899.19	5936.84	5967.35	6029.48	6064.93	6134.76	6271.54	6304.34	6518	6566.33	6675.59	6938.76
Kluyveromyces_lactis_MYRV3_10_ERL	3065.24	3179.92	3226.45	3257.42	3279.22	3468.82	3492.48	3526.07	3606.49	3658.86	3692.68	3768.94	3813.59	3900.35	3928.88	4086.33	4127.66	4267.48	4378.5	4425.07	4513.77	4583.26	4640.48	4676.9	4721.5	4803.36	4910.23	4931.18	5002.85	5035.01	5272.51	5408.06	5486.48	5621	5644.97	5725.98	5841.27	5897.8	5936.65	6028.22	6133.77	6161.42	6270.9	6302.58	6516.5	6563.8	6678	6993.71	7082.78
Kluyveromyces_nonfermentans_CBS_8778T_CBS	3074.35	3089.98	3150.44	3211.18	3246.9	3266.68	3335.74	3397.31	3478.8	3508.85	3660.7	3777.54	3847.16	3880.47	4331.18	4414.38	4600.75	4652.68	4734.43	4842.56	4883.88	5002.18	5067.58	5086.78	5218.85	5252.77	5273.53	5350	5377.12	5481.07	5770.4	5882.83	5888.28	6010.88	6071.12	6150.87	6175.37	6318.33	6337.21	6428.23	6471.25	6485.6	6534.34	6787.45	6881.65	6813.55	6877.27	7014.06	7088.28
Kluyveromyces_nonfermentans_CBS_8780_CBS	3074.43	3089.85	3151.41	3212.25	3246.86	3266.65	3335.93	3381.74	3398.53	3508.42	3659.91	3686.25	3844.22	3990.64	4331.19	4414.58	4611	4652.34	4734.02	4840.93	4894.88	5001.25	5097.55	5251.56	5272.81	5350.1	5379.94	5489.98	5769.5	5892.34	5986.1	6010.68	6071.07	6150.85	6175.04	6317.24	6429.49	6470.83	6495.38	6534.1	6653.2	6890.25	6913.35	6976.08	7012.6	7098.47	7257.42	7374.72	7598.15
Kluyveromyces_wickerhamii_CBS_2745T_CBS	3057.75	3131.38	3201.07	3225.56	3333.6	3436.12	3455.08	3481.04	3581.53	3806.08	3987.16	4043.86	4119.25	4387.86	4458.43	4632.48	4650.67	4675.76	4705.89	4734.18	4882.5	4945.8	5241.27	5277.76	5456.75	5525.05	5711.79	5960.76	5985.21	6013.26	6117.75	6226.61	6427.55	6450.96	6504.63	6568.02	6619.69	6863.48	6908.67	6970.59	7101.6	7163.8	7264.97	7309.68	7456.32	7545.49	7796.1	7855	7960.09
Kodamaea_ohmeri_CBS_1950_CBS	3179.3	3256.1	3282.58	3311.85	3360.7	3382.66	3427.29	3453.57	3532.21	3588.02	3621	3655.07	3767.21	3807.21	3831.6	3922.05	3999	4022.06	4098.57	4151.61	4179.73	4223.54	4382.52	4423.03	4454.55	4484.99	4535.12	4646.55	4687.02	4743.41	4781.66	4826.95	4873.39	4907.09	5001.61	5124.14	5170.57	5284.09	5331.11	5518.65	5586	5674.93	5713.45	5757.8	5801.42	5906.03	6008.18	6034.18	6145.35
Kodamaea_ohmeri_CBS_5367T_CBS	3068	3086.08	3171.97	3250.85	3309.91	3354.51	3380.08	3423.53	3449.87	3527.2	3615.82	3647.67	3767.51	3805.99	3998.71	4104.23	4147.25	4178.64	4203.06	4380.28	4420.3	4450.41	4643.31	4740.77	4772.44	4825.96	4901.15	4939.1	4966.71	4997.09	5029.55	5103.64	5133.13	5325.17	5537.74	5578.76	5670.15	5706.59	5733.23	5795.01	6003.05	6031.98	6139.62	6179.14	6247.84	6344.49	6379.75	6470	6499.01
Kodamaea_ohmeri_CBS_568_CBS	3065.52	3097.73	3168.59	3248.91	3310.3	3345.6	3380.72	3424.14	3447.78	3527.48	3561.97	3584.39	3610.1	3646.28	3764.82	3807.21	3920.27	3998.73	4104.86	4147.07	4203.9	4292.1	4421.37	4447.18	4640.89	4678.55	4772.72	4803.67	4900.22	4963.84	4998.14	5028.54	5068.04	5104.27	5164.16	5324.87	5513.6	5536.37	5576.15	5705.42	5733.44	5793.86	5817.12	6001.53	6033.19	6139.71	6251.07	6343.21	6379.66
Kodamaea_ohmeri_CBS_6722_CBS	3065.47	3095.85	3168.73	3249.68	3311.35	3355.18	3379.38	3395.31	3423	3448.21	3527.17	3562.16	3647.65	3806.45	3885.28	3938.92	3997.28	4094.69	4127.63	4148.07	4205.09	4290.12	4368.12	4420.2	4448.44	4639.73	4679.96	4741.99	4772.78	4803.98	4900.9	4966	4997.4	5325.63	5536.63	5576.42	5668.61	5705.53	5733.32	5793.99	5817.3	6001.89	6034.3	6138.58	6176.8	6247.02	6343.53	6380.61	6498.94
Kodamaea_ohmeri_DSM_70813_DSM	3061.12	3077.97	3100.98	3176.4	3192.79	3220.83	3279	3323.05	3336.82	3355.08	3426.47	3448.7	3466.54	3516.27	3617.29	3646.41	3806.24	3845.94	3860.02	3957.08	3980.6	4015.65	4052.85	4105.92	4147.22	4240.28	4276.08	4389.76	4420.33	4450.8	4478.39	4527.46	4746.63	4774.72	4805.11	4997.14	5031.65	5098.36	5185.25	5366.43	5440.9	5470.76	5516.5	5727.07	5751.59	5774.08	5793.79	5820.15	5999.15
Kodamaea_ohmeri_DSM_70815_DSM	3133.47	3171.03	3184.4	3232.72	3249.21	3336.72	3349.89	3381.8	3396.87	3424.03	3446.9	3462.07	3585.62	3611	3641.05	3690.6	3743.1	3767.8	3788.14	3805.63	3846.02	3881.68	3958.82	4012.47	4080.69	4104.97	4199.27	4272.34	4307.6	4374.06	4427.59	4445.05	4521.86	4772.18	4802.69	4824.51	4897.44	4987.6	5047.49	5095.42	5133.31	5365	5440.38	5471.76	5537.2	5558.74	5702.83	5790.13	5815.57
Kodamaea_ohmeri_MY970_1_09_ERL	3172.07	3213.45	3278.45	3312.41	3338.16	3358.25	3379.89	3423.39	3451.2	3527.96	3550.32	3620.02	3650.38	3764.02	3804.95	3839.9	3876.66	3915.07	3939.71	3996.06	4097.48	4148.3	4182.65	4220.13	4284.1	4380.14	4419.23	4451.76	4490.21	4560.3	4640.53	4682.54	4738.77	4772.93	4826.66	4869.22	4997.74	5042.64	5118.93	5247.58	5279.02	5328.85	5579.66	5670.49	5707.91	5747.75	5794.84	6006.93	6080.26
Lachancea_fermentati_DSM_70521_DSM	3059.4	3249.13	3338.54	3398.18	3464.46	3493.86	3513.68	3527.5	3559.06	3641.36	3677.31	3745.37	3796.4	3906.99	4148.25	4279.31	4358.36	4629.04	4751.73	4836.51	4893.41	4962.38	5094.88	5276.54	5305.53	5459.16	5520.47	5556.23	5598.5	5685.83	5927.62	5974.99	6029.4	6118.33	6395.69	6473.34	6496.5	6534.18	6645.94	6794.76	6941.04	6978.42	7025.53	7053.72	7124.37	7289.2	7335.49	7495.78	7594.05
Lachancea_thermotolerans_DSM_3434_DSM	3036.05	3259.61	3323.22	3341.6	3424.39	3462.14	3573.92	3653.16	3703.79	3798.22	3858.96	3930.05	3945.41	4056.32	4387.5	4408.16	4550.41	4608.21	4667.69	4723.5	4821.35	4841.93	5062.76	5217.26	5260.09	5312.54	5477.71	5530.32	5555	5629.92	5901.63	5963.82	5985.39	6074.75	6110.6	6367.45	6403.6	6521.85	6645.67	6689.15	6769.68	6821.58	6847.87	6907.9	6970.86	7077.09	7316.69	7395.63	7552.57
Lecythophora_hoffmannii_118_VML	3045.92	3092.9	3115.51	3134.86	3248.5	3275.27	3353.71	3370.71	3388.27	3441.79	3455.82	3526.26	3544.82	3611.35	3648.11	3668.81	3682.72	3767.66	4017.67	4052.8	4361.88	4463.51	4672.5	4944.5	5030.61	5058.35	5145.38	5166.16	5186.37	5201.95	5216.69	5255.24	5337.44	5362.2	5440	5774.82	5890.58	5926.04	5981.4	6012.18	6059.76	6089.63	6226.94	6265.77	6531.4	6747.5	6910.79	6930.76	7068.73
Lodderomyces_elongispocus_CBS_5912_CBS	3100.84	3114.04	3139.08	3174.41	3216.74	3261.5	3290.84	3346.08	3385.84	3402.38	3465.44	3519.59	3556.82	3652.46	3683.79	3709.38	3840.34	3977.69	4218.74	4236.04	4350.75	4406.81	4479.08	4539.75	4571.63	4750.65	4867.95	5164.49	5184.45	5201.78	5450.76	5467.03	5497.47	5581.24	5736.98	5762.54	6008.7	6045.07	6081.8	6199.74	6231.25	6347.83	6521.15	6581.29	6613.64	6661.15	6717.87	6770.43	6805
Lodderomyces_elongispocus_CBS_6181_CBS	3098.35	3137.62	3216.36	3259.46	3287.52	3349.53	3382.77	3401.34	3466.79	3484.03	3516.67	3552.15	3653.37	3705.93	3802.67	3839.38	3863.62	3971.99	4032.78	4088.14	4195.57	4219.03	4354.38	4407.03	4450.52	4537.23	4748.05	4866.23	4929.09	4969.55	5091.1	5161.95	5204.63	5466.82	5581.26	5709.87	5736.42	5765.02	6023.7	6047.02	6085.06	6199.78	6320.49	6426.07	6498.32	6522.07	6558.76	6582.22	6670.3
Lodderomyces_elongisporus_CBS_2605T_CBS_	3102.76	3119.26	3139.4	3175.81	3220.19	3234.19	3261.9	3277.9	3290.96	3326.32	3386.85	3402.7	3417.61	3489.76	3506.85	3521.79	3564.07	3590.34	3690.72	3807.23	3857.03	3868.47	3905.66	3969.31	4039.14	4071.07	4194.88	4219.21	4309.66	4409.79	4423.23	4539.43	4572.88	4661.22	4752.38	4793.46	4811.53	4831.96	4867.99	4939.11	4975.68	5100.95	5165.53	5183.74	5216.46	5256.12	5496.05	5684.56	5738.08
Malassezia_furfur_CBS_7019NT_CBS	3127.74	3147.36	3163.24	3248.72	3351.01	3410.84	3462.53	3487.3	3533.31	3648.46	3672.97	3694.06	3711.51	3911.64	4385.97	4509.85	4616.3	4701.43	4734.76	4819.11	4876.84	5060.79	5206.13	5301.92	5424.9	5495.19	5532.87	5637.87	5730.83	5776.29	5870.09	5949.35	6006.34	6026.36	6261.65	6296.14	6325.66	6360.95	6397.08	6574.86	6616.4	6822.91	6885.99	6932.59	6978.67	7069.2	7126.33	7297.32	7348.1
Malassezia_furfur_CBS_9375_CBS	3123.28	3147.68	3178.3	3458.77	3505.61	3523.35	3618.1	3647.77	3673.73	3694.77	3739.57	3902.68	4065.01	4251.55	4346.69	4415.81	4510.95	4568.34	4701.7	4725.09	4744.87	4767.33	4870.93	5175.53	5208.82	5247.18	5353.84	5436.55	5467.28	5639.56	5706.66	5781.87	6005.19	6028.87	6247.5	6296.79	6358.42	6379.02	6508.32	6613.65	6765.51	6849.96	6885.55	6916.98	7011.79	7043.39	7072.99	7296	7348.98
Malassezia_furfur_CBS_9568_CBS	3122.31	3162.99	3179.12	3249.66	3427.27	3460.18	3488.74	3533.98	3618.05	3672.32	3738.3	3901.49	4272.51	4509.79	4725.78	4859.56	5049.68	5145.55	5167.66	5200.03	5301.94	5461.68	5527.5	5639.6	5732.24	5833.86	5954.36	6005.79	6031.39	6085.42	6218.35	6247.37	6325.82	6357.98	6408.23	6557.87	6642.13	6821.29	6881.5	6920.46	6979.26	7068.31	7121.69	7237.07	7304.8	7344.13	7383.19	7409.86	7477.86
Malassezia_furfur_CBS_9575_CBS	3122.15	3162.73	3179.01	3459.64	3488.73	3533.89	3672.55	3736.6	3901.11	4272.1	4509.3	4694.4	4725.45	4855.86	5046.51	5145.36	5167.46	5199.83	5301.79	5461.65	5527.6	5639.84	5732.28	5834.16	5864.73	5941.39	6006.46	6031.26	6086.11	6247.25	6325.81	6358.56	6559.46	6820.28	6920.23	6979.27	7068.24	7096.73	7343.53	7383.41	7409.55	7476.11	7759.74	7799.58	7849.04	8042.57	8245.33	8541.35	9018.62
Malassezia_furfur_CBS_9588_CBS	3123.03	3162.49	3178.07	3203.58	3409.52	3460.76	3489.51	3534.63	3550.14	3566.8	3619.02	3672.65	3706.19	3738.79	3901.86	4271.64	4403.76	4510.63	4612.99	4651.18	4726.48	5168.82	5302.6	5338.96	5487.47	5528.28	5639.81	5699.65	5732.92	5834.14	5953.26	6028.75	6083.68	6247.48	6295.49	6324.62	6358.01	6407.11	6557.92	6637.25	6822.57	6879.81	6920.95	6979.57	7069	7097.36	7237	7306.73	7343.82
Malassezia_furfur_CBS_9596_CBS	3123.41	3162.52	3178.23	3205.45	3460.75	3489.79	3534.77	3566.84	3672.71	3707.15	3737.6	3900.65	4272.98	4387.29	4420.68	4510.87	4612.79	4651.65	4675.39	4726.42	5015.21	5143.95	5168.92	5259.84	5302.44	5500.21	5640.39	5699.39	5732.94	5834.94	5945.9	6005.61	6028.34	6247.81	6295.66	6324.65	6358.07	6407.76	6822.75	6921.29	6979.81	7069.17	7097.48	7123.28	7238.57	7308.09	7343.8	7380.89	7411.5
Malassezia_furfur_CCUG_59936_CCUG	3088.53	3122.43	3143.05	3177.09	3254.15	3286.29	3389.35	3458.02	3503.19	3534.04	3646.87	3674.25	3761.01	3814.48	3904.81	3920.21	4003.01	4095.13	4159.64	4269.67	4386.02	4417.22	4526.34	4568.56	4635.92	4699.78	4726.76	4766.7	4870.97	4940.99	5054.14	5161.64	5201.71	5424.27	5462.89	5494.69	5528.48	5638.1	5730.57	5775.72	5876.76	5975.9	6029.55	6071.03	6222.11	6247.69	6287.38	6324.38	6357.86
Malassezia_furfur_DSM_6170_DSM	3082.5	3112.04	3139.67	3155.81	3180.66	3241.88	3256.1	3271.59	3286.41	3303.15	3319.43	3336.18	3352.35	3379.23	3414.12	3436.1	3473.75	3504.41	3581.65	3674.75	3697.76	3729.48	3795.73	3818.61	3859.21	3897.97	3950.9	3977.04	4027.31	4053.54	4114.8	4185.6	4216.47	4245.24	4274.35	4293.04	4346.06	4373.77	4405.06	4435.72	4468.11	4508.18	4536.33	4648.6	4672.46	4697.82	4725.37	4855.66	4882.61
Malassezia_pachydermatis_CBS_1879T_CBS	3101.69	3220.39	3416.89	3451.46	3486.44	3524.21	3661.25	3786.79	3961.66	4036.2	4273.61	4331.51	4353.93	4441.34	4469.67	4487.06	4577.79	4694.13	4849.32	4899.03	5018.5	5299.79	5337.23	5446.04	5531.43	5676.93	5735.27	5816.81	6030.93	6205.95	6291.23	6438.67	6778.84	6834.99	6905.38	6933.79	7049.66	7087.01	7324.72	7360.31	7516.73	8088.14	8504.38	8705.56	8736.65	8771.48	8849.51	8891.5	8934.73
Malassezia_pachydermatis_CBS_1879T_CBS_2	3099.19	3101.54	3414.07	3452.01	3524.72	4269.83	4354.36	4387.14	4468.79	4916.01	5299.27	5672.64	6030.34	6201.25	6436.56	6828.24	6904.58	6991.83	7049.8	7367.07	8499.09	8674.84	8705.44	8735.67	8770.82	8899.64	8935.57	9691.47	9830.25	9831.32	10114	11346.5
Malassezia_pachydermatis_CBS_1880_CBS	3101.48	3218.74	3271.1	3389.9	3416.04	3451.88	3498.01	3524.87	3662.94	3685.28	3786.77	4041.25	4192.43	4272.87	4336.41	4355.01	4386.99	4469.05	4581.37	4669.74	4694.42	4847.56	4898.82	5019.03	5300.67	5341.89	5445.38	5529.59	5677.82	5735.85	5820.42	6005.27	6031.6	6074.7	6176.47	6203.61	6246.88	6285.99	6407.37	6438.33	6548.5	6608.71	6678	6779.63	6832.42	6906.61	6994.06	7051.41	7086.85
Malassezia_pachydermatis_CBS_4164_CBS	3101.67	3219.84	3387.58	3414.94	3428.2	3449.57	3484.91	3524.52	3660.34	3690.9	3783.11	3962.05	4035.65	4272.45	4335.28	4353.83	4364.11	4431.48	4468.4	4494.19	4692.07	4845.66	4896.42	4911.38	5016.73	5299.23	5335.85	5443.09	5527.79	5674.86	5735.27	5814.93	5990.86	6029.86	6165.88	6200.57	6233.66	6289.74	6401.11	6436.03	6779.27	6827.87	6904.54	6934.47	7049.36	7083.49	7323.99	7363.02	7512.86
Malassezia_pachydermatis_CBS_4164_CBS_2	3217.45	3247.27	3413.82	3451.81	3494.78	3523.34	3658.86	3695.37	3850.04	3960.17	3996.98	4037	4143.03	4164.5	4268.9	4298.59	4329.65	4353	4443.14	4467.42	4578.82	4669.24	4692.29	4763.9	4845.33	5189.36	5298.37	5337.76	5441.96	5477.05	5523.94	5671.95	5734.22	5785.22	5808.95	5932.76	5986.12	6029.17	6061.34	6199.75	6434.75	6605.56	6674.61	6827.36	6902.55	6990.02	7020.36	7048.49	7512.22
Malassezia_pachydermatis_CBS_6535_CBS	3099.31	3216.83	3412.13	3450.5	3493.47	3523.15	3958.49	4035.82	4267.83	4330.87	4352.84	4444.24	4466.81	4895.33	5297.58	5337.39	5523.46	5669.55	5733.29	5811.58	6029.3	6198.9	6435.17	6825.62	6901.68	6988.19	7048.14	7508.24	7961.2	8067.81	8495.51	8676.09	8702.87	8734.23	8773.61	8846.56	8888.32	8932.26	9380.52	9686.5
Malassezia_pachydermatis_CBS_9592_CBS_	3100.38	3112.96	3115.07	3217.59	3413.95	3428.35	3451.26	3495.53	3524.46	3959.37	4037.94	4143.49	4354.13	4385.07	4468.09	4899.32	5299.34	5671.65	5734.89	6029.08	6201.15	6225.23	6435.94	6828.19	6904.05	6992.02	7049.78	7081.91	7362.95	8070.11	8499.42	8675.63	8705.59	8736.34	8773	8901.37	8936.26	9339.31	9382.42	9686.79	11345.6
Malassezia_pachydermatis_VML	3099.4	3220.2	3231.27	3247.78	3355.63	3412.62	3426.38	3443.88	3454.81	3473.08	3490.63	3523.35	3849.2	3960.4	3987.83	4035.32	4063	4092.58	4120.25	4142.35	4163.9	4352.03	4466.58	4579.6	4629.2	4656.4	4692.8	4762.95	4872.27	4896.32	4909.92	5021.4	5049.13	5297.48	5365.58	5474.12	5526.33	5671.7	5683.21	5733.97	5996.43	6028.7	6055.6	6161.9	6179.11	6198.62	6217.85	6241.49	6434.83
Metschnikowia_pulcherrima_CBS_2244_PAH	3034.58	3081.99	3093.54	3121.03	3132.55	3157.95	3165.84	3183.23	3196.46	3213.24	3224.59	3235.47	3288.71	3317.96	3332.91	3362.88	3378.73	3407.92	3424.86	3438.42	3452.51	3484.78	3499.16	3541.55	3622.21	3661.28	3677.97	3770.03	3949.96	3950.98	4107.02	4141.16	4262.57	4269.48	4280.89	4304.92	4323.27	4375.26	4425.8	4474.23	4798.45	4820.71	4839.94	4966.71	4979.08	5068.47	5102.11	5125.76	5244.8
Metschnikowia_pulcherrima_DSM_70336_DSM	3034.05	3083.86	3159.34	3198.73	3215.94	3284.87	3316.67	3334.12	3380.54	3408.64	3439.95	3663.12	3770.49	3798.59	4025.33	4061.09	4106.27	4283.07	4329.48	4376.17	4521.52	4582.08	4794.67	4833.63	4972.69	5123.28	5302.66	5493.84	5586.25	5617.82	5656.06	5883.28	5946.35	6039.9	6068.1	6127.39	6166.89	6192.79	6396.62	6430.74	6455.04	6496.47	6567.09	6667.08	6696.22	6737.57	6814	6847.81	6877.44
Metschnikowia_pulcherrima_VML	3074.87	3089.9	3115.75	3166.22	3198.03	3213.78	3230.57	3316.3	3334.67	3345.07	3391.03	3407.9	3443.2	3487.08	3514.98	3618.38	3632.95	3658.72	3732.5	3757.98	3788.65	3889.35	3916.7	3943.4	3961.25	4015.97	4053.18	4102.93	4144.78	4402.08	4456.5	4473.82	4498.97	4659.77	4746.67	4789.42	4816.75	4867.15	4937.62	5124.7	5140.35	5176.95	5240.42	5312.37	5411.03	5569	5586.18	5603.03	5652.95
Metschnikowia_reukaufii_DSM_70880_VML	3035.09	3083	3181.94	3197.33	3213.61	3231.47	3317.57	3333.24	3351.12	3406.57	3424.16	3514.86	3633.75	3661.28	3768.16	3961.75	4109.47	4155.25	4171.25	4208.9	4373.79	4472.9	4488.47	4520.75	4536.6	5107.98	5126.61	5215.27	5314.48	5491.94	5584.87	5600.89	5653.48	5672.48	5687.32	5779.73	6029.38	6070.1	6103.1	6165.07	6198.66	6212.41	6366.18	6393.73	6428.22	6574.11	6589.35	6622.59	6665.72
Metschnikowia_reukaufii_DSM_70880_VML	3073.26	3120.39	3183.9	3201.03	3276.34	3317.43	3368.49	3385.71	3430.54	3589.27	3606.14	3718.23	3837.31	3855.69	3932.7	4061.16	4104.11	4263.91	4529.04	4550.89	4747.81	4847.47	4892.1	5116.56	5227.19	5253.14	5300.21	5506.46	5528.85	5742.81	5805.03	5930.37	5991.91	6014.3	6030.5	6060.46	6092.51	6115.81	6172.73	6225.53	6243.71	6270.56	6368.51	6394.27	6440.87	6479.81	6514.89	6592.46	6643.13
Microsporum_canis_30_VML	3056.94	3133.22	3239.99	3338.02	3363.99	3416.21	3449.47	3466.89	3543.87	3584.16	3612.53	3629.94	3665.91	3683.21	3710.34	3796.18	3958.72	3996.34	4026.64	4187.62	4238.58	4292.12	4326.06	4376.33	4439.86	4555.11	4646.99	4764.68	4810.9	5057.85	5077.54	5107.07	5123.68	5150.73	5194.8	5265.99	5318.55	5337.72	5363.5	5412.8	5771.19	5874.57	5910.74	6008.72	6032.71	6079.32	6115.82	6297.53	6344.88
Microsporum_gypseum_26_VML	3073.61	3134.44	3151.28	3278.79	3297.58	3412.18	3429.28	3471.83	3539.35	3650.17	3713.69	3732.83	3802.57	3868.91	3902.48	3939.81	3960.82	3993.72	4040.62	4157.33	4207.94	4279.75	4297.73	4356.13	4390.18	4460.74	4526.82	4591.97	4691.79	4802.6	4868.83	4891.29	4937.29	5075.59	5114.26	5146.68	5172.81	5217.98	5240.58	5318.83	5363.38	5432.92	5461.37	5519.48	5544.14	5602.53	5735.98	5804.09	6017.98
Microsporum_gypseum_RV491_SepO9_B_LBK	3058.06	3133.83	3153.41	3243.01	3258.6	3282.01	3314.66	3338.2	3403.02	3417.3	3489.64	3606.37	3636.99	3669.18	3727.36	3769.36	3810.09	3853.93	3886.3	3912.71	3993.93	4029.58	4178.76	4213.9	4583.6	4772.85	4800.27	4908.01	5064.54	5169.82	5389.85	5427.98	5462.04	5538.66	5582.75	5710.55	5777.53	5997.7	6029.51	6068.3	6115.09	6147.25	6177.16	6206.9	6293.62	6330.24	6395.55	6497.11	6516.61
Microsporum_gypseum_VML	3103	3155.79	3259.79	3301.88	3311.78	3339.57	3410.27	3454.57	3541.24	3630.03	3646.1	3668.33	3712.35	3805.08	3837.47	3867.58	3914.92	3938.16	3956.44	3986.47	4072.11	4113.24	4142.91	4282.41	4533.73	4554.97	4577.13	4617.33	4645.89	4755.3	4779.98	4797.31	4824.14	4907.14	5005.49	5076.68	5101.85	5147.75	5172.42	5204.9	5248.49	5274.05	5292.91	5392.25	5448.91	5525.74	6012.77	6031.93	6114.59
Millerozyma_farinosa_DSM_2226T_DSM	3099.45	3115.37	3186.54	3213.71	3233.36	3380.44	3425.32	3447.8	3498.89	3589.65	3619.24	3719.15	3796.08	3876.13	4042.23	4135.18	4221.3	4307.84	4399.32	4546.15	4562.39	4592.14	4668.1	4758.41	4873.6	5102.41	5232.34	5328.09	5518.36	5577.69	5630.72	5700.55	5730.8	6009.44	6045.01	6067.59	6154.03	6196	6230.3	6296.06	6328.17	6371.5	6436.45	6465.13	6525.05	6560.65	6693.23	6733.21	6847.73
Millerozyma_farinosa_DSM_3316T_DSM	3057.24	3039.16	3115.01	3164.9	3185.63	3213.42	3232.35	3249.83	3264.65	3335.78	3370.87	3414.43	3451.47	3498.54	3518.34	3570.25	3591.57	3618.09	3695.32	3739.29	3773.44	3794.96	3876.9	3955.45	3998.44	4019.5	4277.09	4475.01	4503.18	4545.83	4593.77	4667.1	4758.08	4791.49	4817.55	4852.4	4876.08	4971.13	5099.8	5231.26	5518.57	5577.72	5727.3	6043.15	6070.6	6154.35	6195.34	6327.97	6369.76
Millerozyma_farinosa_DSM_70362_DSM	3023.36	3057.03	3099.04	3161.63	3232.64	3244.55	3261.88	3347.91	3374.64	3385.71	3412.6	3452.26	3478.02	3501.23	3587.8	3604.77	3718.12	3796.68	3856.08	4023.9	4060.9	4108.2	4135.4	4182.41	4217.86	4446.21	4528.36	4546.17	4623.6	4640.17	4667.56	4749.62	4873.71	4934.74	5221.65	5521.17	5585.23	5627.37	5650.36	5699.71	5718.8	5786.12	6043.07	6065.45	6156.87	6196.48	6218.34	6271.37	6339.56
Millerozyma_farinosa_VML	3059.83	3079.36	3098.01	3158.44	3177.31	3214.1	3236.03	3258.09	3287.29	3388.74	3419.99	3451.56	3489.34	3516.33	3553.79	3576.37	3602.79	3635.1	3658.19	3689.84	3734.76	3774.76	3804.17	3835.6	3858.96	3907.01	3943.69	4003.23	4039.67	4060.11	4103.5	4121.06	4199.79	4355.61	4374.21	4427.36	4501.46	4624.3	4638.09	4664.79	4860.94	4945.16	4968.5	5174.79	5201.3	5270.6	5393.06	5642.49	5670.36
Moesziomyces_bullatus_993900665_LBK	3099.08	3189.23	3249.74	3264.08	3303.58	3407.85	3425.76	3504.74	3575.4	3679.94	3719.86	3742.27	3890.32	3911.24	3991.03	4019.32	4048.78	4123.9	4246.09	4272.72	4289.8	4407.8	4480.25	4545.09	4563.6	4580.08	4598.01	4703.95	4838.26	4889.9	5008.71	5109.01	5148.16	5518.35	5634.21	5706.57	5725.54	5741.53	5828.62	5924.19	6003.17	6026.76	6057.51	6089.95	6153.18	6174.78	6192.9	6345.63	6373.43
Mucor_circinelloides_RV49Q_Oct09_04_LBK	3033.48	3076.91	3095.05	3191.98	3236.8	3332.28	3378.57	3437.67	3491.53	3508.78	3710.82	3738.86	3863.76	3877.41	3941.41	4232.34	4335.38	4596.09	4615.33	4856.4	4885.32	4987.75	5138.96	5239.83	5315.82	5347.12	5370.23	5448.85	5545.68	5769.66	5789.29	5813.72	5988.9	6042.6	6064.25	6099.48	6153.23	6189.17	6234.11	6319.93	6467.42	6481.06	6511.43	6594.26	6628.27	6760.7	6793.66	6983.83	7013.5
Nakazawaea_holstii_DSM_70764_DSM	3090.88	3108.06	3126.41	3141.45	3175.68	3193.39	3213.17	3264.76	3280.22	3361.26	3380.02	3523.65	3699.19	4354.69	4372	4390.43	4470.76	4528.57	4606.08	5019.94	5104.61	5199.99	5214.84	5232.53	5268.34	5534.65	5545.2	5563.07	5952.41	5966.58	5996.19	6041.01	6058.78	6074.21	6137.65	6178.38	6212.7	6243.64	6274.71	6383.4	6412.98	6454.77	6522.25	6533.4	6557.76	6620.29	6691.9	6719.74	6748.53
Ogataea_polymorpha_MY00163.11_ERL_	3065.39	3107.84	3121.39	3163.76	3183.03	3252.61	3317.13	3362.71	3405.3	3450.17	3474.12	3534.58	3751.32	3823.17	3998.58	4131.87	4283.28	4360.9	4437.87	4639.12	4689.6	4772.78	4852.95	4990.27	5028.86	5436.67	5460.2	5590.8	5673.08	5720.24	5761.24	5850.5	5896	5957.43	6005.27	6026.92	6218.3	6248.64	6330.67	6363.69	6504.4	6637.75	6698.34	6727.65	6776.72	6812.18	6875.6	6900.98	6946.77
Ogataea_thermophila_VML	3060.97	3080.13	3212.69	3241.59	3351.76	3378.94	3474.19	3495.43	3566.01	3599.46	3614.49	3628.09	3671.6	3915.74	3950.9	4077.74	4184.36	4205.66	4282.01	4323.87	4401.56	4454.08	4569.5	4650.57	4750.49	4941.16	4960.66	5028.08	5104.4	5221.86	5348.65	5384.6	5418.16	5513.47	5543.14	5612.96	5653.3	5674.6	5730.43	5858	5874.54	5901.94	6007.47	6042.39	6063.7	6194.73	6289.01	6317.94	6460.61
Paecilomyces_lilacinus_85_VML	3061.92	3110.09	3135.84	3155.93	3184.41	3202	3216.17	3297.76	3328.56	3369.34	3458.52	3474.79	3502.68	3528.36	3558.63	3576.36	3596.28	3634.4	3684.36	3706.09	3755.33	3808.31	3826.3	3846.83	3910.92	3927	3946.42	3979.52	4007.48	4034.55	4057.83	4095.4	4131.8	4203.08	4258.08	4311.59	4346.08	4371.59	4398.41	4459.9	4506.28	4592.13	4635.9	4699.62	4719.31	4837.57	4891.96	4980.24	5066.99
Paecilomyces_variotii_RV07_02_21_VML	3066.72	3320.24	3336.98	3354.05	3380.47	3511.09	3719.44	4105.91	4159.52	4455.19	4699.25	4718.59	6015.94	6124.84	6408.28	6456.08	6473.48	6714.91	6761.48	6780.61	7033.58	7411.98	7437.24	7572.42	7875.03	8210.4	8317.26	8350.51	8909.02	9399.5	9435.57	9462.7	9514.77	12810.2	12886
Penicillium_camemberti_RV490_Oct09_03_LBK	3065.47	3302.03	3369.68	3389.39	3553.29	3717.33	3735.24	4258.59	4426.9	4694.46	5106.87	5134.53	5753.97	5936.32	5968.58	6002.16	6087.24	6129.05	6213.31	6567.72	6602.94	6735.51	6776.07	6810.04	6830.86	6944.42	7225.04	7367.24	7432.78	7475.5	7514.78	7851.52	7973.85	8130.3	8834.71	8853.34	8883.41	9067.21	10262.6
Penicillium_chrysogenum_DSM_895_HED	3087.75	3105.8	3141.25	3187.55	3213.2	3235.45	3279.95	3300.2	3384.25	3402.75	3442.2	3476.7	3518.3	3536.55	3557.9	3595.65	3715.3	3761.7	3804.25	3821.85	3855.8	3881.1	3940	3993.9	4019.55	4127.3	4142	4168.25	4226.6	4307.8	4330.6	4372.25	4420.65	4552.6	4971.6	5003.65	5027.3	5065.7	5174.05	5266.45	5296.2	5341.55	5382.1	5540.3	5635.8	5763.75	5788	5997.65	6021.7
Penicillium_sp._isolat_G5_HED	3085.85	3140.8	3172.05	3307.95	3374.95	3396.6	3535.9	3625.7	3648.5	3684.3	3720.35	3751.05	3775.2	3833.65	3850.7	3913.05	4022.45	4130.8	4166	4262.6	4490.7	4538.75	4562.6	4635.9	4672.25	4692	4710.35	4802.8	4856.4	4888.75	4950.1	4990.1	5011.9	5136	5156.4	5177.2	5404.45	5421.85	5440.85	5538.3	5637.45	6013.6	6172.3	6245.25	6489.9	6512.8	6554.6	6631.45	6763.65
Penicillium_sp._Isolat_S2_HED	3105.9	3125.5	3142.95	3250.1	3298	3329.8	3369.75	3385.35	3400.85	3419.55	3433.9	3560.25	3592.5	3602.4	3664.6	3767.3	3842.1	3897.65	3944.85	4045.8	4080.65	4118.85	4173.7	4201.9	4242.8	4262.65	4331.25	4368.65	4429.5	4493.45	4585	4609.2	4672.25	4699.95	4770.65	4907.7	4935.35	4993.45	5064.65	5156.4	5175.8	5200.6	5227.55	5269.95	5298.8	5319.55	5343.8	5386.2	5478.4
Phoma_exigua_ssp_exigua_CBS_431_74_CBS	3085.23	3101.71	3137.18	3172.1	3210.55	3302.36	3341.15	3372.19	3396.69	3520.65	3597.74	3746.01	3794.66	3871.51	3984.48	4017.52	4031.19	4097.46	4115.63	4129.28	4160.93	4235.43	4260.04	4280.06	4305.71	4346.83	4440.11	4453.23	4473.91	4617.28	4653.26	4667.68	4696.38	4758.76	4868.84	4919.38	4972.78	5031.19	5202.64	5278.48	5315.19	5543.45	5895.68	6026.4	6042.21	6126.56	6154.15	6172.68	6270.95
Phoma_glomerata_DSM_62905_HED	3085.3	3214.85	3298.7	3316.6	3341.3	3375.4	3397.15	3471.3	3534.5	3557.45	3630.6	3701.15	3745.35	3783.2	3925.4	4011.5	4041.6	4130.9	4170.7	4190.5	4234.1	4296.15	4360.4	4484.4	4497.9	4629.85	4743.95	4869.3	5027.7	5115.5	5156.35	5236.7	5314.05	5329.95	5400.9	5513.55	6040.75	6071.7	6130.65	6170.7	6326.3	6346.35	6404	6422.9	6535.05	6592.55	6714.1	6752.25	6756.4
Phoma_herbarum_DSM_63184_HED	3087.75	3119.55	3269.55	3291.8	3340.2	3353	3398.65	3433.45	3507.15	3701.7	3791.85	3907.55	4060.25	4085.2	4288.1	4331.55	4375.1	4478.85	4659.7	4734	4846.1	5027.2	5156.65	5192.7	5364.35	5423.9	5502.5	5613.45	5688	5719.05	5931.8	6000.65	6040.65	6064.8	6134.15	6173.95	6197.1	6248.5	6347.9	6381.1	6424.85	6444.6	6542.85	6622.9	6795.1	6974.45	7039.55	7122.35	7203.3
Pichia_cactophila_CBS_620_CBS	3056.02	3087.89	3117.14	3142.53	3169.8	3204.93	3224.22	3264.77	3304.3	3322.26	3344.77	3371.56	3389.16	3426.42	3561.3	3582.52	3609.22	3630.51	3671.16	3690.38	3744.04	3761.22	3783.03	3802.67	3884.52	3922.28	3952.96	3988.86	4022.05	4066.4	4180.2	4194.73	4213.82	4232.46	4267.52	4312.82	4336.96	4357.1	4374.2	4424.21	4450.4	4495.96	4664.39	5055.71	5095.56	5163.92	5221.57	5366.1	5454.93
Pichia_cactophila_CBS_6926T_CBS	3040.41	3087.36	3118.32	3161.3	3192.73	3227.85	3304.81	3322.7	3350.88	3371.6	3391.01	3428.24	3456.23	3561.1	3579.9	3631.7	3670.68	3689.99	3760.55	3782.53	3802.16	3816.64	3885.03	3922.42	3951.73	3990.03	4023.5	4065.84	4194.59	4230.78	4266.93	4317.74	4336.9	4374.43	4422.63	4451.33	4494.95	4863.83	5054.03	5099.59	5221.27	5255.62	5365.69	5454.43	5489.78	5581.32	5670.65	5704.49	5780.96
Pichia_cactophila_VA_12214_09_ERL	3047.7	3089.13	3117.28	3174.32	3203.11	3228.99	3319.82	3346.69	3373.52	3394.32	3463.43	3485.64	3526.26	3562.08	3597.95	3631.82	3716.35	3738.96	3763.34	3788.19	3805.68	3855.2	3951.82	3997.1	4049.97	4064.66	4094.39	4119.83	4195.2	4236.08	4265.85	4298.5	4320.43	4337.51	4388.43	4422.87	4498.45	4520.67	4625.83	4741.46	4908.18	4933.82	5187.35	5219.16	5376.94	5402.03	5431.45	5455.32	5488.22
Pichia_kluyveri_MY890_09_ERL	3063.45	3087.52	3147.56	3225.85	3312.07	3333.84	3370.36	3391.68	3445.11	3465.54	3514.81	3621.33	3667.34	3798.84	3828.08	3852.84	3884.72	4190.04	4298.82	4338.12	4409.2	4518.91	4620.43	4652.78	4907.45	4987.13	5188.84	5474.12	5501.82	5540.17	5696.88	5825.72	5939.72	5958.5	5996.5	6028.82	6091.34	6126.51	6174.76	6198.92	6254.94	6338.01	6456.83	6490.37	6547.36	6595.2	6701.55	6740.12	6783.25
Pichia_manshurica_03.436_LBK	3071.23	3088.16	3213.64	3230.55	3337.52	3365.21	3402.9	3458.8	3477.03	3590.22	3642.69	3801.1	3983.56	4066.87	4310.5	4326.36	4569.09	4610.54	4661.33	4819.4	4841.91	4880.07	4916.93	5019.77	5146.14	5445.37	5463.42	6027.5	6057.14	6102.12	6140.2	6173.9	6328.67	6371.9	6418.32	6457.38	6481.29	6624.45	6657.31	6687.5	6727.49	6761.38	6797.08	6857.09	6914.74	6951.2	6987.73	7180.3	7218.39
Pichia_methylivora_DSM_2148T_DSM	3077.53	3096.22	3195.96	3243.22	3303.75	3380.53	3442.48	3460.55	3490.03	3697.17	3733.88	3913.65	3941.38	3951.41	4198.14	4323.36	4341.24	4562.95	4673.15	4707.27	4866.22	4888.95	5054.56	5066.57	5465.61	5486.07	5505.11	5580.72	5699.53	5915.76	6007.38	6039.49	6114.07	6154.89	6190.04	6349.15	6393.14	6468.78	6485.97	6520.56	6607.97	6645.24	6671.43	6771.53	6792.73	6840.86	6883.86	6897.55	6917.65
Pichia_nakasei_CBS_5141T_CBS	3062.61	3112.39	3187.78	3206.4	3237.9	3379.47	3399.55	3445.12	3469.62	3488.78	3508.14	3576.1	3713.39	3801.88	4056.43	4130.59	4376.71	4402.11	4516.39	4615.4	4637.46	4691.32	4812.26	4853.43	4936.92	4968.7	4988.9	5075.82	5122.75	5170.64	5251.15	5512.23	5668.99	5694.51	5830.66	5955.05	6038.74	6057.23	6127.23	6230.65	6285.01	6381.84	6407.26	6477.08	6578.97	6733.05	6800.3	6829.91	6924.1
Pichia_norvegensis_87_PSB	3088	3167.5	3192.85	3230.5	3251.7	3324.2	3338.65	3370.65	3446	3578	3636.25	3683.35	3770.15	3905.4	3985.25	4111	4198.8	4240.3	4319.3	4439.15	4501.2	4608.8	4654.85	4890.35	5433.9	5451.3	5653.6	5687.6	5755.9	5812.9	5890.45	5947.55	5986.1	6025	6053.5	6130.6	6171.5	6200.6	6273.05	6327.65	6374.7	6456.2	6500.7	6532.8	6616.45	6647.7	6673.95	6700.6	6718.4
Pichia_norvegensis_98_PSB	3089.5	3105.5	3232.5	3253.6	3339.85	3372.35	3387	3579.75	3772.5	3987.05	4112.4	4235.5	4319.95	4441.2	4503.05	4590.55	4611.55	4659.65	4678.75	4893.65	5433.9	5453.8	5654.95	5695.6	5755.7	5814.4	5947.9	5987.2	6027.4	6057.1	6132.95	6174	6204.35	6272.85	6292.3	6331.8	6460.05	6503.3	6535.7	6650.3	6739.95	6789.8	6886.6	6917.75	6933.7	7021.85	7042.6	7157.25	7189
Pichia_norvegensis_993800278_LBK	3019.62	3087.64	3103.97	3192.21	3232.15	3260.18	3297.36	3322.73	3338.51	3414.16	3483.39	3579.11	3595.91	3636.33	3659.35	3747.61	3765.43	3802.25	3841.08	3873.1	3906.86	3987	4050.96	4110.17	4240.04	4300.05	4320.13	4439.73	4562.88	4613.29	4680.7	4854.27	4894.23	5147.65	5435.06	5453.63	5654.59	5701.6	5759.59	5809.37	5825.91	5947.25	5986.27	6028.73	6132.93	6173.53	6295.9	6462.2	6498.64
Pichia_norvegensis_CBS_1922T_CBS	3084.43	3101.72	3192.27	3227.68	3335.24	3365.83	3439.15	3523.15	3576.36	3632.66	3766.06	3798.21	3905.59	3983.57	4196.77	4229.73	4317.5	4499.8	4587.28	4650.66	4849.59	4895.36	5022.66	5144.04	5449.23	5531.98	5649.48	5688.03	5759.92	5808.19	5948.3	5980.36	6029.17	6170.6	6214.62	6236.72	6285.69	6457.46	6500.03	6529.52	6648.41	6736.65	6796.17	6853.67	6883.49	6913.8	7014.75	7120.2	7152.51
Pichia_norvegensis_DSM_70760_BRB	3074.89	3219.25	3286.54	3309.25	3326.71	3358.81	3375.49	3403.6	3436.85	3568.63	3625.61	3792.74	3865.97	3978.78	4189.43	4225.5	4312.54	4494.65	4581.7	4610.47	4651.15	4666.63	4848.41	4885.89	5021.8	5141.95	5446.86	5648.94	5807.04	5987.27	6028.81	6067.95	6170.01	6208.11	6290.83	6431.25	6457.58	6501.86	6527.27	6652.08	6735.38	6767.48	6797.32	6884.73	6911.35	7016.39	7153.85	7602.1	7714.18
Pichia_norvegensis_DSM_70760_DSM	3086.39	3166.15	3215.69	3230.05	3304.29	3321.89	3337.2	3364.43	3411.28	3577.53	3633.93	3767.52	3800.65	3873.49	3906.33	3987.58	4048.01	4232.94	4300.92	4318.71	4500.8	4586.83	4611.38	4678.48	4851.83	4889.51	5022.59	5040.94	5144.64	5282.22	5432.58	5450.79	5650.54	5761.09	5807.77	5946.35	5983.77	6026.13	6058.1	6129.87	6170.77	6203.28	6292.27	6315.21	6458.32	6491.15	6525.56	6590.06	6648.87
Pichia_norvegensis_MY140_10_ERL	3085.44	3089.18	3228.56	3321.07	3336.33	3367.91	3386.99	3442.51	3577.29	3632.91	3766.89	3799.84	3872.84	3985.15	4196.33	4229.98	4318.44	4434.81	4498.93	4588.61	4609.98	4654.76	4851.55	4892.87	5024.67	5144.25	5433.25	5450.3	5650.72	5683.96	5752.54	5809.34	5984.19	6029.75	6057.34	6129.27	6171.14	6199.81	6291.97	6457.75	6501.54	6528.93	6700.45	6737.21	6794.2	6852.18	6884.77	6916.24	7016.07
Pichia_norvegensis_RV_3_2006_VML	3085.76	3102.57	3118.86	3162.6	3177.46	3202.73	3231.86	3280.2	3361.59	3389.24	3416.94	3546.69	3574.79	3602.09	3643.44	3658.6	3745.39	3762.53	3819	3843.77	3936.44	4049.06	4093.79	4112.11	4153.49	4223.64	4239.1	4313.64	4365.53	4408.39	4437.37	4536.6	4575.39	4599.36	4721.89	4747.87	4780.16	5175.96	5207.21	5228.9	5336.74	5391.61	5432.27	5451.96	5479.93	5650.56	5697.87	5718.03	5826.5
Pichia_occidentalis_CBS_1910_CBS	3064.85	3094.74	3117.14	3140.63	3154.84	3192.86	3216.74	3256.95	3312.33	3334.17	3365.27	3383.88	3414.21	3484.22	3504.88	3517.96	3540.54	3581.99	3600.23	3615.9	3666.4	3683.36	3721.08	3751.6	3775.21	3800.14	3860.51	3892.96	3913.51	3937.81	3982.56	4033.29	4053.48	4086.99	4158.16	4222.52	4258.84	4297.76	4328.21	4373.95	4438.93	4529.79	4573.23	4589.53	4604.3	4626.93	4704.35	4761.62	4768.24
Pichia_pseudocactophila_CBS_6929T_CBS	3069.14	3086.46	3105.6	3173.72	3229.92	3345.23	3372.15	3454.08	3585.11	3604.5	3751.73	3845.05	3869.6	3947.46	4145.41	4194.45	4232.32	4317.68	4336.6	4501.8	4613.54	4650.95	4731.34	4764.06	4863.9	5022.86	5208.72	5333.93	5391.53	5421.65	5548.51	5601.08	5625.58	5666.43	5766.9	5801.49	5880.45	6027.96	6172.22	6215.43	6297.6	6346.27	6455.77	6550.58	6589.31	6689.36	6737.58	6861.7	6890.61
Priceomyces_carsonii_CBS_2285T_CBS	3131.89	3151.39	3200.51	3222.68	3382.88	3446.66	3578.22	3668.48	3793.43	3877	4005.09	4257.75	4279.87	4372.01	4423.15	4495.23	4605.32	4777.84	4841.44	4860.38	4913.87	5076.78	5218.92	5254.01	5347.87	5482.99	5552.63	5621.11	5641.51	5748.65	5978.08	6263.88	6304.97	6347.52	6377.02	6406.25	6557.91	6764.16	6900.48	6946.37	6961.93	7154.79	7219.85	7334.5	7363.23	7580.41	7751.65	7827.86	8017.4
Priceomyces_carsonii_CBS_4409_CBS	3130.75	3150.33	3201.33	3228.6	3346.02	3383.67	3445.71	3488.9	3631.97	3667.92	3792.36	3816.04	3849.11	3875.75	3984.5	4045.51	4076.25	4205.58	4256.72	4278.48	4425.62	4604.66	4679.48	4713.33	4823.2	4840.87	4861.29	5075.97	5458.9	5548.78	5619.3	5715.86	5747.68	5952.8	5977.13	6034.36	6089.28	6194.7	6263.74	6309.35	6381.26	6404.8	6462.28	6497.18	6555.23	6893.26	6925.74	6978.28	7018.57
Priceomyces_carsonii_DSM_70392T_DSM	3151.08	3200.92	3227.69	3382.99	3445.06	3488.93	3577.08	3667.37	3792.14	3813.48	3832.94	3983.11	4002.43	4277.98	4424.68	4443.36	4603.48	4702.93	4771.38	4839.7	4857.86	5076.74	5189.02	5213.8	5345.67	5481.54	5619.51	5727.5	5749.47	5977.68	5999.76	6127.67	6263.83	6306.81	6407.39	6459.42	6556.41	6764.57	6897.55	6923.3	6976.33	7004.75	7050.25	7153.86	7222.52	7334.37	7578.23	7820.83	7936.49
Pseudozyma_aphidis_DSM_70725T_DSM_	3069.69	3095.1	3128.63	3161.48	3196.17	3263.78	3296.38	3354.18	3381.76	3389.69	3423.41	3445.18	3474.09	3528.45	3546.08	3681.76	3715.2	3775.11	3803.1	3855.25	3927.33	3958.94	4012.78	4040.49	4051.3	4110.29	4185.53	4302.32	4369.09	4381.75	4409.77	4585.78	4871.61	5165.36	5181.69	5344.81	5572.23	5625.55	5637.38	5793.07	6006.34	6025.02	6093.97	6151.55	6192.95	6221.72	6308.78	6351.29	6378.51
Rhizopus_microsporus_RVA_08l_VML	3078.07	3241.72	3259.55	3318.51	3358.33	3391.39	3516.95	3532.58	3551.08	3575.82	3639.18	3661.63	3703.37	3733.33	3762.66	3805.03	3866.97	3934.76	3972.71	3996.11	4015.78	4052.12	4074.08	4091.93	4141.26	4203.82	4254.34	4347.27	4430.33	4453.39	4564.86	4614.12	4684.35	4822.28	4840.27	4894.78	4980.48	5053.61	5115.53	5135.59	5205.68	5234.48	5338.5	5452.18	5582.53	5717.68	5760.68	5794.25	6028.26
Rhodosporidium_sp_CS_135.1_BRB	3019.18	3036.59	3050.84	3135.94	3153.04	3174.98	3215.35	3248.39	3319.16	3338.92	3370.71	3418.24	3439.96	3541.68	3560.73	3590.88	3621.01	3665.61	3722.74	3945.59	4005.71	4027.65	4115.56	4152.78	4198.39	4274.16	4307.99	4326.7	4615.85	4759.38	4821.28	4845.96	4861.93	4891.77	5277.06	5455.03	5487.52	5593.84	5688.01	5916.77	6034.67	6078.22	6096.47	6175.29	6347.38	6486.12	6692.34	6830.98	7031.04
Rhodosporidium_toruloides_DSM_10134_DSM	3032.48	3145.23	3159.74	3195.46	3211.52	3274.07	3320.26	3337.96	3414.35	3494.67	3547.4	3561.21	3735.76	3815.19	3913.2	3927.81	3939.84	4066.46	4147.94	4260.88	4331	4716.52	4740.93	4787.74	4850.52	5134	5150.88	5234.09	5605.47	5656.15	5685.37	5702.2	5722.27	5804.98	5952.32	6004.57	6064.35	6096.35	6391.37	6421.22	6548.61	6835.35	6952.7	6988.37	7022.65	7055.06	7094.02	7119.23	7212.86
Rhodosporidium_toruloides_DSM_70398_DSM	3032.52	3089.29	3145.75	3158.77	3211.14	3273.87	3304.2	3320.22	3337.24	3353.15	3418.43	3463.23	3493.01	3547.43	3604.22	3626.06	3894.8	3913.34	3927.7	3981	4047.13	4120.97	4147.71	4173.17	4190.93	4271.56	4292.58	4334.57	4640.66	4716.89	4743.95	4787.53	4842.35	4896.49	5023.94	5135.36	5233.05	5409	5600.77	5805.45	5887.69	6003.03	6064.38	6096.18	6184.33	6383.02	6419.95	6548.68	6605.1
Rhodotorula_acheniorum_DSM_70584_DSM	3042.21	3093	3198.54	3212.99	3281.59	3297.74	3314.03	3328.76	3345.27	3362.07	3408.95	3425.42	3449.35	3547.81	3594.63	3858.69	3882.5	3900	4009.5	4169.07	4378.51	4494.44	4594.57	4824.61	4927.28	5071.31	5100.77	5199.77	5652.82	5671.16	5701.47	5824.36	6041.72	6060.13	6079.3	6110.51	6178.2	6208.2	6242.37	6416.13	6445.23	6494.55	6556.02	6847.7	6870.1	6892.07	7050.85	7089.11	7178.95
Rhodotorula_bacarum_DSM_70854T_DSM	3080.77	3187.73	3213.06	3245.06	3295.29	3413.46	3429.42	3445.06	3466.37	3579.27	3625.03	3637.81	3655.94	3776.82	3793.73	3806.81	3891.02	3944.67	4033.03	4257.44	4400.13	4411.66	4440.68	4543.2	4576.21	5004.37	5028.58	5280.09	5336.77	5761.67	5787.75	5920.61	5951.66	6122.84	6144.2	6158.58	6301.64	6338.94	6370.04	6398	6486.81	6546.3	6572.38	6587.23	6620.99	6650.7	6700.44	6877.61	7073.18
Rhodotorula_bogoriensis_DSM_70872T_DSM	3080.78	3196.47	3277.25	3294.32	3320.63	3336.42	3351.54	3374.58	3416.12	3434.55	3597.03	3813.22	4153.93	4227.75	4337.04	4386.21	4534.79	4870.82	4882.47	5159.97	5657.64	5671.77	5709.23	5981.38	6013.79	6118.75	6161.35	6196.3	6249.53	6525.08	6553.71	6585.97	6612.19	6641.73	6789.02	6801.31	6832.05	6868.89	6906.22	6928.85	6944.97	6975.94	6990.28	7066.54	7193.82	7222.02	7357.01	7412.97	7520.33
Rhodotorula_minuta_DSM_14202_DSM	3088.19	3105.15	3181.61	3246.94	3301.92	3320.89	3336.32	3421.41	3563.53	3578.92	3605.82	3686.31	3701.96	3722.1	3788.44	3847.2	3876.19	3917.95	3932.92	4092.05	4110.94	4134.46	4159.95	4301.18	4699.58	4814.61	4988.08	5327.34	5404.55	5475.86	5528.33	5705.05	5820.75	5853.96	5877.4	5899.27	6024.27	6056.45	6088.61	6175.82	6211.53	6361.88	6462.3	6492.5	6525.62	6595.73	6840.6	7088.02	7125.4
Rhodotorula_minuta_DSM_3016_DSM	3088.22	3103.81	3181.64	3247.11	3302.88	3320.36	3336.82	3352.85	3563.55	3579.01	3605.92	3686.04	3702.18	3722.1	3789.6	3849.37	3876.49	4092.1	4111.7	4300.99	4698.58	4793.45	4814.86	4887.85	4985.33	5327.18	5404.63	5475.82	5528.28	5704.35	5822.77	5854.19	5877.37	5899.31	6022.04	6057.15	6176.07	6210.28	6317.49	6362.75	6461.5	6493.53	6525.44	6596.28	7046.97	7087.92	7125.83	7165.11	7211.53
Rhodotorula_minuta_DSM_4043_DSM	3029.18	3088.25	3103.7	3302.89	3320.65	3336.85	3352.79	3563.45	3578	3605.75	3685.2	3701.96	3792	3847.28	3876.99	3918.01	3932.71	4111.39	4697.89	4814.86	4989.1	5003.9	5094.58	5119.8	5327.37	5404.19	5474.61	5527.23	5705.63	5822.75	5853.8	5877.37	5899.03	5974.35	6057.04	6137.08	6175.7	6208.9	6313.68	6461.84	6493.5	6525.16	6596.23	7046.36	7087.36	7125.3	7164.52	7211.03	7245.18
Rhodotorula_mudlaginosa_CBS_316T_CBS	3216.86	3328.52	3411.22	3423.23	3564.35	3607.8	3637.96	3913.48	4384.27	4848.6	4930.24	4982.54	5287.49	5445.75	5605.43	5818.95	5982.5	6007.59	6045.6	6094.11	6411.16	6434.78	6478.77	6661.71	6942.32	7086.95	7128.42	7219.53	7275.94	7359.17	7676.3	7799.11	7825.69	7853.18	8027.15	8237.95	8604.93	8763.04	8897.03	9697.58	9857.66	11204.8	11630.1
Rhodotorula_mudlaginosa_DSM_13621_DSM	3053.57	3217.32	3329.02	3367.42	3411.14	3431.17	3490.22	3514.36	3608.51	3637.53	3655.14	3687.95	3871.82	3917.48	4000.23	4142.01	4169.92	4307.73	4355.31	4388.54	4454.93	4752.05	4849.56	4896.33	4929.33	5264.86	5287.63	5403.49	5446.07	5601.41	5663.65	5818.9	5954.35	6007.39	6047.93	6095.22	6209.73	6348.04	6412.52	6436.94	6478.97	6543.49	6602.45	6661.06	6739.47	6982.25	7028.81	7087.84	7220.86
Rhodotorula_mudlaginosa_DSM_18184_DSM	3031.08	3218.91	3235.65	3306.59	3320.19	3335.67	3353.13	3411.46	3481.43	3515.6	3610.55	3638.74	3695.88	3735.72	3779.23	3900.57	3914.42	3928.9	3943.92	4014.61	4118.7	4143.41	4273.35	4381.59	4642.21	4724.1	4796.14	4851	4903.75	4931.46	5041.73	5100.29	5132.03	5212.33	5255.98	5436.08	5495.78	5604.25	5673.01	5778.94	5925.37	6008.68	6046.02	6066.29	6231.88	6414.27	6437.32	6522.98	6619.82
Rhodotorula_mudlaginosa_DSM_70403_DSM	3022.69	3218.92	3232.35	3330.97	3411.9	3514.28	3609.9	3637.51	3651.62	3734.4	3877.02	3896.09	3913.1	4012.69	4064.1	4153.19	4214.05	4383.11	4722.16	4849.8	4904.79	4930	4982.31	5213.37	5268.48	5287.49	5444.47	5469.46	5490.84	5602.16	5673.91	5774.27	5799.67	5817.04	5988.31	6006.32	6045.54	6094.81	6190.32	6231.57	6407.84	6437.39	6472.72	6660.97	6827.85	6941.43	7027.74	7063.19	7079.18
Rhodotorula_mudlaginosa_DSM_70404_DSM	3023.81	3072.95	3175.76	3219.32	3234.81	3305.85	3333.84	3353.14	3412.77	3515.69	3610.51	3638.87	3673.9	3735.65	3878.8	3898.62	3914.47	4142.23	4215.63	4272.51	4725.24	4796.26	4851.31	4905.37	4931.68	4984.48	5042.35	5212.83	5430.25	5470.82	5494.55	5604.11	5676.22	5819.63	5969.76	6008.58	6045.72	6072.6	6232.77	6351.38	6412.09	6437.78	6473.15	6663.36	6695.89	6944.12	6962.84	7030.51	7085.63
Rhodotorula_mudlaginosa_DSM_70825_DSM	3115.3	3148.28	3175.71	3202.47	3218.88	3332.38	3364.95	3431.18	3491.18	3550.39	3567.76	3608.6	3640.2	3687.55	3874.11	3914.4	3928.57	4018.28	4075.55	4114.38	4142.93	4213.44	4272.03	4313.3	4393.23	4451.38	4583.96	4676.29	4726.02	4796.52	4845.44	4937.45	5051.65	5184.35	5211.59	5257.23	5283.9	5404.6	5428.28	5606.73	5664.01	5839.31	6008.51	6046.94	6077.21	6326.21	6413.5	6436.12	6524.18
Rhodotorula_mudlaginosa_MY00555_08_ERL	3077.47	3118.53	3173.82	3191.65	3218.1	3230.47	3305	3318.76	3334.61	3351.69	3367.32	3413.65	3424.2	3493.04	3514.93	3550.96	3611.02	3637.92	3878.87	3897.25	3912.88	3936.44	4013.84	4271.71	4380.5	4641.44	4726.51	4850.79	4907.32	4930.18	4992.86	5041.92	5108.6	5288.54	5445.27	5470.71	5497.03	5604.44	5665.8	5819.51	5848.36	6007.74	6043.53	6064.76	6092.52	6234.4	6435.61	6470.65	6618.63
Rhodotorula_mudlaginosa_RV2_MY_1_11_ERL	3059.06	3104.03	3221.53	3271.96	3296.14	3318.4	3333.58	3428.55	3491.26	3535.87	3565.43	3605.94	3643.11	3684.97	3744.6	3790.76	3814.57	3837.55	3915.33	3981.99	4000.17	4065.49	4234.47	4304.12	4351.8	4384.17	4448.46	4575.92	4652.45	4806.07	4953.29	5135.94	5180.2	5209.5	5377.6	5401.97	5423.71	5446.5	5613.2	5664.33	5753.43	6007.58	6040.42	6204.39	6349.85	6435.15	6546.78	6656.75	6982
Rhodotorula_mudlaginosa_VML	3054.21	3147.43	3162.59	3199.7	3270.53	3284.49	3299.13	3341.31	3366.87	3415.2	3430.53	3491.79	3518.86	3538.09	3601.83	3647.21	3686.49	3728	3778.24	3816.47	3835.2	3915.7	3928.87	3955.59	3977.16	4066.63	4088.57	4114.17	4226.43	4308.14	4338.6	4357.16	4383.7	4428.86	4448.03	4578.43	4676.94	4842.91	4984.47	5133.99	5182.6	5252.03	5335.99	5424.87	5446.54	5664.47	5955.1	5991.9	6008.89
Rhodotorula_mudlaginosa_WSYC_342T_VML	3053.24	3163.34	3180.59	3218.59	3271.73	3317.06	3365.89	3388.51	3428.1	3471.24	3491.11	3511.91	3565.04	3597.71	3614.14	3639.3	3687.53	3737.83	3774.74	3850.54	3881.94	3928.91	3971.41	4005.34	4027.7	4114.44	4138.4	4577.37	4677.16	4701.24	4807.96	4845.47	4954.31	4997.34	5133.33	5183.26	5207.76	5251.13	5282.66	5335.13	5404.37	5424.37	5445.69	5572.2	5664.17	5748.76	5936.33	6008.39	6044.14
Rhodotorula_pustula_DSM_70865T_DSM	3070.68	3095.93	3115.41	3130.73	3158.23	3170.19	3194.9	3243	3258.92	3354.82	3395.36	3412.95	3430.36	3444.65	3468.13	3513.92	3541.66	3597.79	3609.81	3634.43	3704.48	3731.5	3764.76	3832.26	3913.87	3973.26	4018.03	4105.2	4129.71	4147.41	4223.33	4354.81	4381.27	4452.74	4652.53	4719.84	4771.13	4907.36	5057.05	5077.6	5152.42	5249.85	5487.06	5818.94	5889.37	5979.85	6007.93	6099.08	6138.21
Rouxiella_chamberiensis_DSM_28324T_DSM	3118.95	3196.58	3243.65	3293.94	3317.59	3437.66	3483.99	3520.14	3594.31	3616.09	3646.98	3700.72	3718.52	3847.69	4033.92	4146.47	4186.24	4335.71	4361.59	4434.85	4575.85	4670.35	4795.07	4943.33	4975.53	5130.94	5155.53	5278.64	5345.65	5368.92	5542.06	5596.23	5760.25	5786.87	5872.93	6017.85	6045.54	6069.25	6240.34	6362.56	6447.12	6489.28	6792.74	7190.99	7228.83	7294.6	7401.5	7697.68	7992.14
Saccharomyces_cerevisiae_991400574_LBK_	3111.26	3131.96	3244.32	3267.89	3292.45	3338.97	3355.08	3383.91	3424.94	3500.94	3619.76	3667.2	3698.74	3735.43	3814.12	3856.35	3884.9	3984.75	4031.72	4175.37	4230.97	4346.95	4457.06	4534.34	4559.34	4608.31	4637.9	4702.22	4969.28	4992.68	5017.11	5130.21	5249.16	5302.63	5508.06	5646.99	5680.77	5781.8	5853.74	5879.13	5976.89	6015.16	6053.38	6175.16	6223.32	6272.51	6307.83	6500.78	6541.44
Saccharomyces_cerevisiae_BJ2168_BRL	3085.64	3104.49	3156.19	3181.12	3266.82	3295.6	3319.9	3337.28	3353.55	3425.45	3498.88	3642.1	3662.52	3691.44	3814.04	3866.87	4165.26	4228.58	4276.25	4347.04	4395.06	4699.8	4722.96	4741.79	4781.83	4832.95	4851.76	4890.66	4965.98	5443.48	5501.93	5659.19	5732.6	5802.9	5874.44	5968.2	5995.9	6011.91	6051.1	6170.63	6211.76	6251.25	6290.79	6314.87	6356.29	6504.15	6538.87	6578.03	6594.16
Saccharomyces_cerevisiae_CBS_1171_NT_CBS	3084.28	3106.99	3125.83	3154.65	3214.51	3228.09	3242.14	3270.43	3298.43	3340.26	3483.22	3500.87	3543.83	3646.44	3695.73	3734.77	3814.39	3995.86	4031.93	4198.88	4236.16	4266.54	4292.46	4347.44	4508.17	4595.17	4728.06	4752.67	4843.24	4865.85	5024.22	5093.51	5484.65	5503.18	5644.61	5664.18	5803.95	5972.09	6014.29	6051.71	6170.47	6211.71	6248.87	6289.47	6501.52	6538.24	6568.41	6596.03	6634.75
Saccharomyces_cerevisiae_DSM_1334_DSM	3085.15	3103.93	3241.54	3263.77	3294.9	3317.66	3335.73	3497.84	3619.98	3649	3673.2	3732.91	3810.85	3862.99	3895.87	3984.3	4027.18	4054.08	4173.9	4228.48	4347.35	4453.98	4503.48	4533.31	4596.3	4700.64	4752.46	4862.59	4968.25	5022.42	5089.36	5350.02	5460.37	5501.63	5805.64	5977.4	6014.28	6054.78	6129.45	6178.05	6210.66	6257.72	6307.9	6354.7	6531.73	6591.13	6635.37	6684.9	6754.23
Saccharomyces_cerevisiae_DSM_1848_DSM	3108.54	3128.11	3156.79	3222.46	3268.44	3290.22	3316.6	3349.75	3401.69	3423.07	3475.5	3503.35	3602.48	3619.03	3676.35	3716.72	3753.08	3813.08	3849.07	3871.6	3946.89	3994.58	4026.6	4055.35	4139.61	4196.51	4235.08	4271.23	4349.91	4503.63	4532.84	4566.73	4607.85	4649.88	4677.93	4703.25	4753.08	4812.72	4837.63	4903.25	4968.72	4990.38	5024.27	5089.49	5210.19	5351.3	5444.73	5649.51	5804.38
Saccharomyces_cerevisiae_DSM_3798_DSM	3083.78	3108.44	3155.84	3223.18	3266.71	3288.89	3317.44	3422.77	3497.41	3542.93	3619.97	3672.25	3735.53	3812.86	3865.1	3898.58	3993.56	4030.33	4067	4142.34	4169.36	4229.16	4274.58	4349.24	4503.83	4532.91	4613.05	4650.86	4701.85	4753.93	4839.2	4880.54	4969.81	5023.43	5089.61	5247.63	5349.66	5506.86	5639.29	5806.33	5972.63	6014.04	6174.75	6215.94	6251.91	6290.16	6314.78	6536.38	6641.37
Saccharomyces_cerevisiae_DSM_70463_DSM	3085.5	3108.02	3158.43	3216.03	3268.53	3285.95	3316.93	3337.09	3353.47	3423.33	3459.82	3500.24	3596.4	3676.7	3696.21	3716.98	3756.95	3813.75	3993.66	4030.21	4056.87	4142.05	4233.41	4300.32	4349.41	4415.04	4502.17	4605.51	4638.8	4703.82	4753.04	4971.85	5088.43	5218	5507.04	5911.77	5971.04	6014.36	6053.78	6217.25	6249.77	6538.68	6568.69	6595.65	6640.26	6688.63	6754.48	6892.15	6957.62
Saccharomyces_cerevisiae_DSM_70868_DSM	3107.44	3268.2	3295.16	3337.58	3427.04	3495.81	3519.56	3619.46	3668.53	3816.36	4031.28	4236.15	4275.09	4341.83	4504.63	4535.08	4599.6	4703.44	4970.07	5024.57	5085.83	5128.04	5354.54	5447.85	5485.36	5505.53	5642.2	5805.46	5971.77	6014.5	6054.55	6187.86	6215.65	6248.03	6538.3	6567.62	6596.71	6640.69	6688.26	6754.74	6858.66	6891.97	6955.32	6989.77	7053.87	7080.04	7209.22	7288.25	7323.62
Saccharomyces_cerevisiae_DTY3_BRL	3105.1	3155.82	3267.6	3295.98	3321.05	3337.61	3353.4	3380.02	3477.7	3493.59	3521.62	3642.8	3666.27	3691.84	3812.22	3978.86	4031.42	4165.93	4228.78	4347.17	4456.7	4501.07	4592.84	4635.09	4700.45	4857	4878.93	4966.58	5336.88	5502.48	5969.8	5994.8	6012.75	6051.38	6129.15	6171.1	6212.18	6251.81	6290.87	6314.69	6502.07	6539.56	6581	6594.54	6637.43	6656.28	6686.36	6753.85	6854.92
Saccharomyces_cerevisiae_INVSc1_BRL	3105.58	3237.01	3267.97	3296.95	3321.35	3338.06	3353.86	3383.32	3424.43	3493.99	3504.12	3544.03	3620.37	3643.45	3664.6	3691.25	3715.3	3735.75	3866.09	3890.99	4031.73	4228.75	4276.96	4347.43	4533.6	4593.81	4637.89	4701.06	4854.1	4966.88	5352.57	5449.93	5502.97	5803.99	5970.35	5995.77	6013.7	6051.39	6171.37	6212.6	6252.63	6291.04	6315.34	6503.73	6539.88	6595.88	6638.2	6687.36	6754.67
Saccharomyces_cerevisiae_Isolat_LGL_Muenchen	3083.46	3109.03	3157.16	3178.16	3266.63	3295.06	3320.95	3338.99	3356.6	3431.13	3504.93	3544.86	3620.45	3645.49	3695.21	3735.58	3813.34	3863.84	4030.4	4178.55	4232.34	4275.95	4348.14	4533.4	4556.88	4637.7	4702.31	4754.81	4969.04	4990.23	5022.83	5344.45	5447.91	5484.16	5664.38	5971.34	6011.07	6044.93	6177.89	6211.57	6273.05	6313.44	6533.62	6558.72	6593.07	6635.67	6666.34	6686.88	6753.88
Saccharomyces_cerevisiae_Kontrollstamm_Humanmedizin_VML	3086.83	3102.4	3212.35	3225.1	3239.93	3266.02	3280.13	3294.98	3321.53	3351.93	3424.53	3439.92	3463.43	3503.77	3597.17	3619.67	3660.6	3730.45	3757.13	3811.42	3855.75	3922.03	3985.88	4007.47	4028.78	4053.68	4089.88	4139.63	4232.05	4266.57	4502.98	4536.68	4606.83	4628.97	4751.13	4844.18	4871.97	4963.07	5021.88	5069.38	5092.43	5248.17	5463.62	5502.45	5776.73	5980.57	6012.75	6042	6054.33
Saccharomyces_cerevisiae_WS_LLH	3039.78	3089.05	3108.83	3152.88	3182.38	3263.9	3300	3324.15	3356.93	3429.95	3445.68	3468.65	3507.53	3543.75	3567.88	3622.53	3663.93	3695.5	3736.8	3763	3816.33	3863.63	3895.35	4032.1	4170.93	4199.2	4233.5	4267.35	4351.25	4396.63	4411.2	4535.5	4611.1	4752.6	4864.18	4969.03	4993.43	5295.65	5507.6	5666.55	5691.58	5728.55	5778.75	5974.53	5977.9	6015.35	6171.48	6212.78	6276.48
Saccharomycodes_ludwigii_DSM_3437_DSM	3077.83	3277.21	3294.91	3334.7	3431.17	3485.83	3513.14	3535.89	3639.89	3711.67	3791.09	3917.77	3998.56	4085.22	4153.98	4239.99	4271.32	4392.13	4423.21	4577.48	4686.5	4884.66	4916.63	5017.28	5062.8	5129.38	5208.32	5412.7	5461.16	5664.58	5892.33	5994.88	6029.18	6157.49	6197.72	6244.9	6523.89	6564.59	6590.68	6621.09	6660.64	6862.8	6960.19	7027.7	7071.34	7423.86	7583.16	7831.36	7928.67
Saccharomycodes_ludwigii_DSM_3448_DSM	3078.11	3294.78	3334.66	3432.02	3486.13	3513.72	3535.21	3644.85	3791.25	3919.14	3993.04	4084.94	4154.37	4240.24	4271.72	4391.84	4422.23	4446.57	4576.2	4687.12	4882.59	4916.05	5017.56	5063.15	5137.16	5192.03	5394.22	5418.28	5468.07	5892.32	5963.75	5988	6026.88	6157.44	6245.41	6526.48	6591.16	6668.78	6863.63	6957.97	7027.96	7072.36	7319.07	7586.24	7710.09	7789.7	7832.04	7959.19	8003.13
Saprochaete_clavata_CBS_425.71_CBS	3122	3188.32	3225.18	3263.28	3298.87	3323.03	3411.29	3463.94	3500.66	3521.25	3562.48	3593.3	3686.41	3723.49	3769.88	3791.87	3815.74	3842.37	3861.33	3888.79	3913.18	3929.93	3982.99	4041.72	4077.07	4158.79	4241.8	4280.69	4398.22	4432.27	4482.67	4510.78	4545.83	4583.26	4660.97	4765.09	4840.58	4898.57	4975.1	5002.55	5158.31	5289.17	5369.35	5490.27	5514.84	5556.93	5650.32	5789.7	5896.42
Saprochaete_clavata_CBS_489.88_CBS	3083.23	3104.03	3122.73	3160.72	3203.93	3223.15	3261.12	3281.46	3300.29	3322.76	3361.58	3403.99	3483.57	3500.78	3523.57	3561.13	3595.23	3638.6	3688.91	3723.42	3769.74	3840.8	3859.88	3886.65	3909.93	3980.65	4041.9	4158.02	4245.88	4282.13	4397.4	4482.23	4510.53	4545.55	4583.35	4659.62	4829.14	4896.77	5157.36	5360.75	5515.01	5556.73	5895.73	5961.8	5984.32	6207.18	6306.57	6374.48	6456.23
Saprochaete_clavata_CBS_969.87_CBS	3121.35	3224.15	3262.44	3295.9	3322.55	3363.21	3408.58	3445.31	3465.08	3500.47	3527.26	3562.63	3595.52	3634.93	3685.43	3724.04	3752.7	3770.23	3788	3911.1	3932.72	3981.51	4040.25	4083.5	4157.35	4185.18	4286.24	4396.88	4425.55	4483.65	4509.6	4545.45	4582.36	4660.74	4694.28	4760.38	4897.91	4942.8	5047.05	5081.75	5156.65	5197.38	5287.74	5359.88	5434.18	5480.88	5515.15	5555.61	5682.5
Saprochaete_clavata_CBS_970.87_CBS	3122.61	3147.66	3222.98	3241.72	3261.76	3296.82	3322.01	3363.9	3387.61	3417.35	3461.56	3521.93	3561.1	3589.88	3614.03	3692.44	3724.21	3771.39	3795.03	3841.84	3861.83	3914.06	3983.56	4011.78	4041.33	4073.63	4155	4190.99	4319.02	4351.9	4397.3	4431.24	4509.2	4542.76	4579.46	4620.5	4659.25	4760.66	4837.49	4905.21	4975.06	5004.33	5161.6	5494.35	5515.94	5555.76	5587.42	5790.84	5823.7
Saprochaete_suaveolens_CBS_610.85_CBS	3068.28	3084.69	3108.96	3140.22	3197.43	3270.22	3299.48	3334.03	3401.39	3460.65	3509.34	3590.27	3643.94	3664.78	3689.65	3713.48	3757.54	3778.45	3801.2	3850.1	3885.07	3962.41	3988.31	4030.75	4256.9	4289.57	4338.63	4359.74	4393.66	4491.28	4541.68	4663.35	4757.61	4871.82	4940.3	4962.73	5033.78	5171.57	5199.03	5274.28	5308.36	5424.48	5581.39	5635.31	5688.78	5722.96	5819.83	5855.28	5969.25
Sarocladium_strictum_MY681_10_ERL	3060.29	3265.24	3318.34	3342.87	3366.33	3385.72	3416.64	3489.87	3533.32	3554.85	3624.72	3674.86	3705.8	3788.09	3879.7	3905.51	3931.37	3981.68	4004.99	4302.79	4514.53	4624.99	4650.16	4781.66	4814.32	4904.67	5050.56	5149.47	5240.91	5333.26	5550.85	5649.87	5687.06	5898.3	5991.76	6059.29	6124.32	6150.52	6277.53	6311.93	6372.84	6533.9	6566.81	6640.4	6687.63	6816.34	6972.03	6998.11	7064.11
Sarocladium_strictum_RV1_MY_1_11_ERL	3043.41	3061.04	3075.23	3098.94	3116.29	3137.54	3206.56	3225.48	3266.26	3297.56	3317.91	3342.12	3394.21	3504.23	3523.58	3556.26	3614.23	3673.84	3705.28	3769.57	3846.3	3904.02	3958.33	3992.67	4213.36	4301.08	4665.92	4814.69	5042.24	5154.82	5333.21	5595.33	5650.66	5687.78	5897.58	6056.88	6123.19	6151.59	6251.45	6276.69	6324.74	6533.28	6686.83	6971.01	7009	7054.02	7232.19	7286.95	7372.01
Scedosporium_aurantiacum_149_VML	3035.91	3076.61	3096.77	3151.16	3199.88	3303.37	3356.42	3372.83	3523.14	3573.05	3866.34	4043.69	4123.36	4194.06	4366.09	4475.36	4492.11	4844.52	5042.32	5287.44	5304.16	5365.96	5669.19	5731.62	5758.93	5856.36	5965.62	6070.81	6097.27	6155.92	6164.12	6192.42	6286.58	6385.04	6604.86	6703.56	6745.62	6885.12	7015.86	7088.45	7253.55	7268.92	7347.19	7431.94	7646.12	7692.29	7712.69	7730.89	7764.06
Schizophylum_commune_RV07_02_23_VML	3071.06	3094.26	3117.96	3167.18	3202.91	3227.6	3246.39	3270.62	3337.74	3412.42	3445.48	3477.73	3492	3512.87	3549.91	3570.89	3612.69	3656.06	3703.86	3723.58	3769.62	3839.47	3862.06	3891.3	3981.45	4036.86	4123.3	4157.49	4265.86	4387.58	4407.52	4445.02	4624.27	4642.23	4878.41	4908.31	5119.08	5192.68	5328.94	5377.52	5449.99	5628.72	5649.52	5787.03	5883.24	5938.65	6015.99	6194.88	6237.33
Schizosaccharomyces_pombe_FY261_BRL	3026.26	3057.39	3086.12	3104.47	3122.69	3159	3222.82	3262.97	3353.52	3389.58	3410.76	3493.67	3511.76	3534.62	3564.02	3594.91	3640.95	3707.32	3811.55	3829.48	3855.06	3890.73	3952.17	3996.53	4039.67	4085.08	4105.29	4162.73	4178.92	4207.57	4269.8	4304.06	4320.91	4340.7	4377.59	4426.67	4535.9	4604.98	4638.89	4682.53	4720.48	4917.61	4947.92	5026.3	5057.62	5185.11	5299.88	5356.52	5565.51
Schizosaccharomyces_pombe_var_pombe_DSM_2791_DSM	3089.86	3104.78	3264.22	3328.63	3390.66	3409.11	3536.1	3583.5	3713.57	3832.08	3853.88	4029.39	4105.44	4182.12	4248.05	4379.99	4487.4	4725.46	4775.09	4846.94	4888.25	4916.33	4980.41	5144.96	5187.8	5241.58	5303.05	5567.61	5596.01	6055.6	6179.23	6216.96	6343.51	6372.39	6527.79	6567.9	6660.03	6731.07	6781.28	6867.46	7077.28	7160.17	7236	7335.81	7427.76	7617.8	7662.62	7705.97	7779.36
Schizosaccharomyces_pombe_var_pombe_DSM_3796_DSM	3089.83	3104.69	3264.13	3390.77	3409.17	3535.79	3586.15	3709.95	3758.53	3830.91	3854.28	4029.63	4081.17	4105.31	4182.6	4323.28	4378.78	4488.26	4725.14	4781.65	4846.99	4916.7	4981	5144.64	5188.54	5240.04	5304.77	5567.34	5597.39	6055.35	6092.77	6128.89	6179.27	6217.85	6278	6345.02	6372.75	6527.92	6567.85	6590.68	6662.26	6731.16	6781.32	6868.61	7076.24	7170.42	7415.84	7492.63	7590.47
Schizosaccharomyces_pombe_var_pombe_DSM_70577_DSM	3089.78	3104.84	3263.98	3390.76	3408.98	3535.75	3585.87	3709.84	3758.34	3830.81	3853.56	4029.65	4080.89	4105.33	4182.51	4378.72	4488.28	4682.79	4725.2	4781.53	4846.9	4916.62	4980.03	5145.18	5188.31	5240.48	5304.97	5567.39	5595.91	5628.53	6055.48	6129.52	6179.18	6277.74	6344.05	6371.96	6527.77	6567.82	6591.25	6662.98	6731.07	6781.31	6867.28	7076.99	7170.24	7415.64	7492.47	7590.59	7656.5
Scopulariopsis_brevicaulis_131_RVE_06_VML	3086.52	3173.42	3216.61	3257.7	3288.2	3313.18	3341	3370.21	3427.26	3442.69	3468.13	3503.53	3556.71	3658.08	3683.94	3769	3810.96	3900.12	3986.07	4070.97	4091.98	4115.29	4157.74	4185.76	4220.63	4246.96	4288.14	4343.8	4365.03	4472.32	4516.98	4531.99	4659.46	4844.44	5074.58	5302.13	5370.64	5401.47	5427.44	5499.14	5529.99	5558.08	5864.84	6049.87	6078.07	6189.81	6222.18	6322.44	6353.73
Scopulariopsis_brevicaulis_RV_C_VML	3164.05	3188.57	3208.47	3226.74	3251.86	3293.86	3309.01	3336.54	3365.09	3388.02	3422.49	3437.6	3460.17	3551.05	3570.37	3609.42	3621.79	3678.79	3697.05	3738.26	3808.14	3861.61	3916.1	4072.96	4087.24	4111.51	4167.06	4197.88	4215.75	4240.12	4269.91	4293.37	4322.45	4339.02	4365.13	4452.36	4467.32	4493.7	4513.01	4652.74	4686.01	4839.36	5083.91	5171.16	5295.12	5396.5	5423.13	5454.26	5524.47
Sporidiobolus_salmonicolor_CBS_490T_PAH	3016.06	3086.62	3107.32	3127.48	3146.95	3188.66	3199.78	3216.95	3233.47	3265.74	3300.61	3306.09	3323.64	3353.6	3382.68	3411.49	3430.93	3485.18	3501.3	3521.9	3542.41	3567.46	3586.5	3609.21	3696.73	3741.99	3818	3932.1	3938.59	3969.92	4029.28	4113.15	4145.74	4175.18	4192.09	4321.63	4336.57	4395.98	4453.46	4670.55	4687.94	4706.55	4726.82	4741.74	4781.7	4810.1	4906.64	4952.36	4965.89
Sporidiobolus_salmonicolor_RV_2_2005_VML	3039.49	3067.43	3098.8	3164.67	3183.46	3200.77	3217.14	3238.53	3311.8	3428.9	3467.87	3486.69	3521.8	3542.6	3567.63	3611.53	3640.41	3658.83	3679.59	3709.99	3741.63	3759.29	3858.39	4025.53	4043.3	4112.91	4248.39	4270.01	4374.29	4397.33	4426.11	4509.29	4639.46	4669.27	4767.99	4797.73	4899.86	4926.64	4965.16	5057.13	5233.54	5540.66	5604.51	5624.8	5818.64	6033.33	6068.4	6093.39	6123.01
Sporobolomyces_roseus_CBS_486T_PAH	3038.28	3081.04	3124.91	3157.37	3181.62	3198.48	3215.64	3242.46	3252.33	3265.94	3277.97	3298.83	3307.79	3324.28	3343.24	3361.98	3387.03	3411.34	3426.56	3451.31	3472.61	3497.34	3510.05	3556.41	3586.28	3602.16	3633.31	3659.82	3698.78	3720.3	3754.74	3795.7	3849.06	3872.5	3896.03	4020.13	4146.71	4202.14	4220.61	4240.98	4332.2	4349.18	4442.03	4517.76	4533.3	4561.77	4634.14	4689.76	4722.98
Sporopachydenria_cereana_82_PIM	3106.59	3123.13	3160.07	3178.98	3197.81	3231.02	3304.33	3356.17	3397.89	3492.07	3538.46	3586.15	3602.41	3653.94	3717.33	3737.29	3758.78	3786.64	3826.49	3865.24	3925.21	4034.38	4060.83	4079.25	4132.53	4203.86	4233.46	4279.73	4333.05	4353.17	4394.99	4438.53	4464.97	4495.93	4566.95	4643.26	4874.49	5025.26	5051.34	5094.45	5327.62	5396.01	5518.89	5537.41	5664.41	5716.5	5813.3	5831.83	5926.5
Sporothrix_schenckii_RV07.01_20_VML	3061.91	3076.83	3209.31	3280.14	3290.88	3361.67	3372.66	3408.63	3434.96	3475.79	3518.1	3632.49	3689.04	3772.05	3788.38	3862.36	3889.36	3909.21	3975.95	4043.27	4089.19	4159.83	4335.02	4358.81	4388.79	4504.23	4586.35	4690.08	4717.25	4733.73	4750.31	4949.06	5196.91	5217.76	5296.38	5628.43	5840.94	5877.15	5906.55	6013.32	6057.09	6084.37	6125.22	6144.17	6372.23	6418.84	6454.23	6698.32	6750.08
Torulaspora_delbrueckii_901400020_LBK	3049.54	3083.41	3123.25	3176.36	3211.82	3237.85	3260.6	3275.44	3338.85	3355.7	3424.21	3471.15	3493.9	3521.08	3537.85	3608.33	3642.43	3664.35	3693.06	3721.04	3765.63	3878.54	3909.95	3994.51	4064.79	4103.3	4174.96	4220.42	4251.16	4318.19	4348.18	4387.46	4405.78	4469.2	4517.84	4848.35	4891.5	4954.26	4970.4	4999.27	5300.28	5385.03	5490.7	5513.7	5655.06	5686.86	5813.85	5921.51	5968.03
Torulaspora_delbrueckii_901400023_LBK	3050.8	3212.93	3239	3276.99	3312.4	3356.44	3425.55	3472.29	3495.1	3521.91	3538.39	3609.67	3643.56	3665.4	3694.22	3766.77	3805.16	3879.8	3911	3996.07	4065.74	4104.49	4221.71	4252.6	4319.95	4349.8	4389.21	4406.63	4448.08	4469.94	4519.13	4848.2	4890.21	4954.25	4971.83	5000.63	5177.96	5301.5	5386.34	5489.17	5515.38	5656.77	5688.22	5816.06	5922.93	5970.48	6021.41	6058.29	6086.16
Torulaspora_delbrueckii_VML	3054.96	3102.04	3119.56	3211.99	3237.11	3257.39	3306.94	3358.2	3391.91	3434.3	3520.09	3533.99	3582.34	3614.31	3663.94	3690.03	3719.19	3746.34	3764.29	3902.56	3949.33	3970.9	4020.53	4096.29	4108.2	4157.16	4199.84	4251.14	4376.41	4416.39	4471.36	4545.09	4849.96	4880.14	4998.56	5026.19	5075.03	5104.13	5200.76	5228.7	5330.11	5349.11	5441.04	5487.7	5505.5	5514.6	5685.29	5715.61	5821.51
Trichomonascus_ciferrii_DSM_70749_DSM	3041.28	3100.85	3131.79	3141.54	3356.58	3373.26	3400.27	3484.35	3518.49	3578.97	3599.18	3691.09	3771.01	3834.76	3990.59	4003.01	4093.31	4342.57	4391.74	4413.49	4439.59	4507.93	4698.88	4801.28	4830.68	4978.03	4989.87	5006.03	5036.26	5134.93	5177.93	5431.67	5629.09	5863.69	5885.83	5900.61	6200.63	6220.52	6248.53	6263.06	6292.17	6439.33	6617.84	6677.34	6698.53	6714.22	6749.24	6801.43	6833.78
Trichomonascus_ciferrii_RV07_0217_VML	3042.08	3079.06	3101.74	3135.33	3191.75	3211.63	3230.07	3249.17	3318.47	3330.38	3342.7	3358.03	3377.96	3412.66	3448.13	3467.78	3523.5	3540.34	3587.96	3656.16	3723	3752.43	3778.87	3833.56	3919.32	3945.2	3988.28	4008.1	4080.58	4103.38	4155.53	4237.2	4264.38	4287.58	4363.51	4434.73	4464.62	4644.98	4824.55	4874.82	4945.2	5000.18	5054.43	5074.57	5108.98	5189.51	5247.25	5367.06	5540.08
Trichophyton_interdigitale_RV06_32_VML	3119.99	3245.51	3337.82	3345.62	3520.76	3676.9	3710.95	3866.69	3937.72	3997.31	4038.85	4066.58	4094.61	4111.54	4133.3	4150.52	4295.6	4450.56	4616.66	4639.32	4696.76	4795.21	4873.72	4910.99	5149.37	5185.24	5220.21	5256.12	5284.62	5327.38	5355.31	5614.48	5793.54	5838.44	5866.2	5904.91	6028.85	6113.84	6130.27	6179.22	6414.57	6443.66	6514.57	6831.11	6953.08	6996.08	7018.91	7335.1	7368.33
Trichophyton_mentagrophytes_31_VML	3057.48	3121.41	3203.37	3270.16	3297.56	3345.33	3374.41	3401.26	3416.28	3427.83	3507.62	3545.83	3619.11	3635.18	3649.2	3676.55	3693.6	3818.65	3867.88	3937.16	3965.08	4065.5	4094.83	4112.09	4239.08	4284.35	4316.85	4348.45	4380.94	4404.13	4560.4	4748.6	4767.33	4804.9	4868.86	4912.46	4934.45	4983.99	5064.21	5146.99	5194.34	5223.97	5257.11	5280.74	5328.17	5354.63	5388.34	5429.47	5506.88
Trichophyton_rubrum_25_VML	3067.13	3083.32	3100.37	3121.34	3139.72	3339.01	3413.38	3535.95	3646.73	3670.91	3688	3745.17	3796.48	3841.06	3927.65	3952.36	3991.37	4025.6	4051.5	4140.92	4263.78	4333.72	4348.46	4405.12	4734.45	4896.48	5151.44	5258.94	5298.89	5330.8	5355.88	5618.76	5640.78	5994.69	6032.73	6094.46	6141.5	6167.77	6222.99	6477.36	6520.99	6538.27	6651.2	6680.34	6764.17	6834.38	7038.03	7310.13	7355.62
Trichophyton_rubrum_25_VML	3035.15	3069.46	3084	3101.13	3121.18	3139.86	3206.1	3234.41	3352.86	3415.81	3670.03	3687.61	3745.72	3796.72	3990.51	4049.14	4081.12	4140.63	4266.73	4290.84	4319.21	4339.47	4404.98	4420.98	4552.26	4677.54	4704.45	4733.11	4822.49	4857.27	4876.72	4922.68	5006.54	5255.2	5311.48	5329.79	5344.82	5588.37	5616.45	5704.95	5992.66	6029.87	6106	6140.03	6162.24	6218.92	6291.12	6470.57	6517.97
Trichophyton_tonsurans_28_VML	3057.95	3132.24	3205.53	3218.29	3339.2	3363.99	3415.6	3479.37	3593.55	3610.02	3635.17	3685.11	3724.42	3741.36	3821.52	3840.33	3860.91	3896.71	3921.45	3934.17	3969.98	4006.41	4090.4	4114.82	4140.53	4158.54	4350.19	4432.78	4444.76	4572.18	4601.59	4669.3	4734.31	5006.33	5076.22	5327.55	5360.01	5398.88	5424.29	5499.58	5544.92	5599.26	5627.68	5686.65	5712.34	5799.23	5825.14	5893.63	5914.46
Trichophyton_tonsurans_RV491_SepO9_C_LBK	3016.11	3035.11	3055.13	3131.31	3150.19	3169.12	3200.85	3216.35	3258.07	3288.87	3321.75	3337.28	3354.72	3416.34	3427.11	3468.6	3528.23	3594.36	3604.98	3633.18	3665.58	3683.46	3719.58	3765.68	3787.62	3810.89	3883.98	4008.67	4080.82	4184.56	4251.39	4293.41	4563.28	4732	4804.03	4951.39	5004.05	5019.41	5074.65	5247.38	5497.86	5647.73	5752.06	5773.56	5794.87	5988.82	6029.04	6071.78	6114.5
Trichophyton_tonsurans_VML	3037.23	3133.99	3172.67	3219.15	3247.98	3258.13	3336.16	3352.66	3416.49	3594.76	3632.46	3662.62	3720.93	3792.58	3811.38	3879.68	3976.23	4010.42	4081.51	4115.64	4140.26	4158.3	4190.2	4303.54	4347.79	4435.27	4566.92	4663.43	4685.19	4750.32	4803.05	4819.84	4951.82	5004.94	5075.39	5111.22	5247.53	5270.2	5325.55	5494.98	5959.5	6029.68	6053.05	6115.6	6216.35	6355.51	6492.39	6511.74	6770.57
Trichosporon_asahii_29_VML	3074.43	3102.22	3144.75	3160.24	3188.85	3244.72	3273.54	3308.94	3336.95	3415.81	3445.35	3502.54	3561.67	3599.26	3623.49	3682.06	3714.01	3813.46	3861.7	3902.68	4015.21	4070.65	4141.51	4172.25	4230.01	4254.58	4302.47	4382.92	4415.38	4448.96	4581.4	4754.35	4907.3	5382.99	5415.71	5446.82	5498.2	5557.62	5612.18	5642.79	5682.6	5759.01	5855.59	5873.52	5903.2	5927.84	5966.62	6022.6	6154.11
Trichosporon_asahii_35_VML	3065.01	3103.97	3147.5	3163.57	3191.73	3246.18	3291.56	3310.39	3340.06	3417.48	3435.26	3472.47	3504.19	3532.54	3561.44	3587.9	3600.81	3626.44	3683.71	3701.06	3716.67	3863.37	3905.48	3972.78	4015.78	4072.44	4143.63	4215.29	4231.66	4254.44	4304.52	4384.28	4417.58	4583.02	4608.77	4755.83	5310.82	5386.36	5614.22	5643.59	5683.51	5875.13	5907.3	5967.24	6160.44	6187.71	6207.72	6319.53	6407.38
Trichosporon_asahii_CBS_2479T_CBS	3080.72	3104.48	3203.26	3278.32	3309.13	3402.72	3422.19	3444.14	3502.3	3556.35	3627.2	3683.8	3773.32	3849.15	3868.69	3955.21	4011.1	4075.59	4136.22	4208.95	4248	4412.23	4732.39	4781.32	4861.49	4933.45	5109.1	5130.61	5378.38	5446.43	5654.73	5728.37	5761.85	5871.94	5904.97	5962.44	6018.1	6080.52	6125.9	6158.79	6205.04	6236.02	6330.63	6404.17	6493.95	6548.79	6615.31	6697.15	6959.22
Trichosporon_asahii_CBS_2530_CBS	3081.08	3104.44	3201.99	3252.66	3309.06	3348.94	3406.81	3445.93	3481.95	3502.29	3683.73	3910.85	3932.19	3966.01	4015.66	4080.18	4128.83	4197.02	4264.8	4328.53	4361.37	4455.56	4628.38	4728.53	4782.54	4871.03	4915.24	5042.12	5079.52	5120.97	5380.13	5445.45	5505.69	5657.54	5728.6	5759.52	5905.39	5962.64	6020.66	6119.03	6158.97	6205.09	6404.93	6493.71	6615.56	6646.85	6693.74	6953.73	7003.51
Trichosporon_asahii_CBS_2936_CBS	3054.23	3078.91	3102.68	3128.9	3156.51	3257.08	3304.72	3336.02	3410.72	3437.47	3502.41	3533.5	3598.2	3619.93	3645.82	3685.5	3775.24	3848.85	3905.43	3934.5	3996.81	4017.46	4126.13	4165.63	4206.73	4230.98	4252.65	4279.54	4328.58	4362.7	4407.53	4464.47	4728.23	4782.71	4811.04	4853.33	4911.78	4933.68	5009.94	5045.02	5127.8	5161.73	5240.13	5283.63	5308.33	5443.85	5651.65	5759.33	5962.63
Trichosporon_asahii_CBS_4829_CBS	3056.59	3079.61	3103.55	3190.35	3246.43	3288.98	3309.13	3355.06	3382.94	3411.69	3445.63	3502.51	3520.73	3597.18	3664.56	3685.35	3771.6	3794.42	3850.4	3867.82	3908.8	3931.65	3963.06	4015.89	4128.41	4202.64	4230.27	4270.37	4328.78	4361.31	4531.31	4564.54	4610.8	4731.86	4765.94	4865.32	4913.03	4932.71	5120.45	5306.74	5380.1	5445.21	5655.39	5727.04	5763.34	5988.04	6020.42	6126.93	6155.37
Trichosporon_asahii_CBS_5599_CBS	3104.61	3157.67	3252.33	3286.22	3311.27	3357.86	3456.69	3483.39	3507.58	3602.55	3617.24	3686.49	3774.37	3794.7	3825.95	3864.05	3912.83	3936.16	4000.43	4022.38	4090.75	4142.76	4210.25	4231.67	4258.38	4788.2	4820.76	4936.26	5015.18	5128.59	5167.25	5243.5	5313.52	5355.9	5385.99	5451.74	5620.59	5685.39	5726.59	5781.26	5877.67	6045.49	6088.23	6123.3	6171.48	6208.99	6235.33	6272.35	6316.73
Trichosporon_asahii_CBS_7631_CBS	3069.69	3104.74	3121.69	3138.46	3160.13	3280.95	3310.74	3355.31	3384.73	3445.02	3461.23	3482.26	3507.22	3524.7	3557.79	3601.07	3645.28	3667.95	3688.51	3724.79	3777.71	3868.67	3905.95	4001	4020.1	4052.44	4209.74	4229.48	4254.23	4283.48	4302.07	4330.91	4730.77	4786.49	4814.09	4860.77	4932.95	5011.6	5128.29	5165.57	5321.68	5385.33	5432.29	5516.09	5682.77	5728.28	5770.4	6086.24	6126.98
Trichosporon_asahii_CBS_7632_C_CBS	3079.43	3104.04	3308.11	3440.19	3503.64	3600.12	3627.26	3645.8	3683.7	3772.25	3849.13	3910.12	3935.41	3963.16	4016.57	4042.94	4118.51	4228.93	4251.66	4280.38	4302.63	4782.01	4815.37	4859.54	4912.37	4932.61	5009.91	5123.03	5163.79	5235.35	5307.52	5380.48	5448.28	5502.02	5616.88	5656.41	5729.73	5764.44	5875.09	5965.78	6026.2	6081.01	6158.94	6206.44	6233.04	6268.03	6493.92	6616.79	6645.29
Trichosporon_asahii_CBS_7632_W_CBS	3101.15	3150.75	3251.94	3306.55	3354.25	3441.2	3501.56	3554.6	3599.95	3682.62	3771.01	3862.31	3906.94	3930.73	4017.89	4086.57	4208.48	4228.88	4252.11	4630.09	4782.32	4810.01	4857.82	4912.58	4933.51	5012.57	5041.83	5067.9	5124.65	5164.52	5240.88	5308.87	5353.19	5381.99	5449.5	5614.89	5658.09	5727.69	5874.83	6023.27	6083.55	6121.31	6160.1	6206.56	6235.36	6269.55	6314.17	6494.54	6550.63
Trichosporon_asahii_MY00358_09_ERL	3056.53	3078.87	3101.72	3145.22	3163.9	3180.81	3199.5	3252.82	3306.96	3336.52	3413.93	3439.97	3481.43	3501.25	3598.35	3625.81	3665.12	3681.41	3860.52	3907.72	3930.48	3951.88	4015.07	4068.18	4139.19	4209.55	4228.57	4250.47	4276.62	4300.61	4781.28	4911.23	5124.88	5158.62	5306.59	5378.98	5445.41	5652.98	5725.45	5760.02	5782.01	5871.39	5962.12	6017.57	6118.83	6156.79	6184.88	6204.62	6311.64
Trichosporon_coremiiforme_CBS_2469_CBS	3080.8	3111.4	3240.05	3309.53	3398.28	3444.69	3477.8	3503.8	3599.52	3641.46	3678.12	3713.39	3824.9	3917.69	3933.69	3964.27	3991.74	4037.93	4280.94	4344.78	4633.25	4733.39	4752.15	4794.64	4856.13	4874.89	4913.93	5076.24	5128.42	5308.7	5398.57	5514.63	5595.81	5735.47	5875.03	5984.81	6032.14	6128.77	6158.46	6220.15	6244.01	6478.11	6595.27	6615.99	6644.56	6791.14	6876.28	6947.89	7003.47
Trichosporon_coremiiforme_CBS_2482T_CBS_	3080.83	3107.74	3154.86	3239.42	3309.66	3339.02	3398.94	3443.54	3467.09	3504.01	3557.3	3599.67	3613.7	3655.48	3676.49	3766.21	3863.64	3917	3934.23	3999.72	4037.9	4084.77	4103.85	4225.61	4247.33	4280.71	4298.84	4371.09	4639.39	4751.96	4919.56	5104.66	5124.88	5308.69	5351.06	5409.42	5435.44	5597.12	5637.07	5735.96	5875.07	5987.91	6090.24	6129.3	6158.02	6207.85	6440.47	6476.84	6596.27
Trichosporon_cutaneum_120_PSB	3094.52	3119.61	3133.78	3157.46	3225.66	3245.46	3277.51	3315.06	3338.23	3354.33	3395.38	3434.08	3454.71	3475.78	3491.83	3598.36	3688.73	3721.18	3773.11	3799.93	3836.51	3877.53	3901.03	3948.28	3972.36	4047.73	4066.56	4091.66	4142.26	4168.61	4230.03	4257.16	4303.96	4370.28	4406.81	4470.71	4493.53	4538.61	4565.73	4595.21	4623.31	4654.01	4675.43	4706.76	4840.03	4867.21	4934.18	5009.11	5144.08
Trichosporon_cutaneum_CBS_2466T_CBS	3079.94	3117.95	3156.3	3180.18	3238.1	3279.47	3295.59	3314.54	3445.12	3462.45	3516.02	3578.83	3631.59	3672.17	3761.51	3849.2	3885.86	3902.27	3939.82	4004.3	4085.37	4101.43	4202.59	4217.08	4279.58	4355.21	4371.82	4385.01	4528.35	4798.94	4869.17	4967.13	4989.55	5315.36	5432.92	5545.5	5689.63	5799.33	5850.22	5876.99	6002.79	6140.6	6157.51	6192.6	6233.69	6263.63	6311.78	6474.18	6566.82
Trichosporon_cutaneum_CBS_2480_CBS	3081.39	3118.8	3157.78	3180.56	3240.46	3279.2	3296.83	3315.83	3366.08	3446.53	3463.2	3516.9	3548.4	3594.7	3632.92	3652.18	3672.52	3849.65	3887.16	3903.65	3941.09	4005.32	4086.67	4102.34	4219.09	4273.2	4350.71	4373.91	4720.48	4892.06	4967.76	4989.52	5164.99	5351.98	5436.57	5548.6	5714.27	5801.06	5850.66	5877.64	6004.98	6093.86	6146.23	6159.9	6195.29	6235.48	6262.13	6477.99	6571.29
Trichosporon_cutaneum_CBS_2545_CBS	3081.91	3121.08	3159.16	3182.97	3211.44	3252.05	3294.78	3387.3	3445.39	3463.18	3515.45	3550.06	3587.96	3635.02	3672.84	3706.8	3786.3	3855.89	3885.11	3902.19	4006.81	4101.73	4277.69	4313.5	4346.28	4386.19	4411.81	4457.6	4517.67	4586.11	4656.27	4729.73	4748.86	4810.12	4890.84	4969.14	4997.61	5092.84	5163.53	5294.09	5361.19	5436.86	5555.78	5615.46	5718.19	5853.04	5929.98	6005.68	6114.74
Trichosporon_debeurmannianum_CBS_1896T_CBS	3058.44	3112.25	3173.29	3223.6	3242.36	3265.56	3280.41	3298.32	3364.77	3432.01	3447.04	3541.46	3608.22	3657.78	3708.53	3737.13	3850.39	3868.35	3895.55	3942.42	4047.71	4069.81	4091.55	4284.23	4306.23	4423.47	4610.33	4736.23	4782.88	4806.87	4829.95	4910.66	4980.92	5030.09	5071.83	5177.93	5304.95	5416.95	5442.44	5489.12	5545.01	5634.43	5664.09	5685.56	5795.4	5812.96	5956.87	5995.29	6024.79
Trichosporon_debeurmannianum_VML	3058.69	3109.33	3142.34	3222.36	3297.6	3355.07	3443.77	3465.51	3498.89	3545.21	3610.06	3638.39	3653.49	3692.33	3706.16	3766.64	3784.54	3833.69	3863.37	3896.41	3923.87	3981.03	4047.53	4066.43	4093.93	4140.64	4183.41	4205.44	4224.06	4250.13	4295.56	4323.69	4376.53	4411.67	4490.09	4561.64	4722.04	4774.94	4834.84	4909.57	5104.86	5302.67	5333.66	5444.2	5492.3	5523.27	5552.51	5610.86	5632.81
Trichosporon_dohaense_CBS_10333_CBS	3076.54	3111.24	3134.8	3157.63	3249.67	3321.38	3443.13	3523.7	3562.73	3593.13	3631.34	3696.4	3719.57	3770.7	3822.65	3860.15	3933.44	3959.85	4010.85	4223.96	4250.78	4283.82	4314.28	4447.35	4529	4571.89	4693.11	4771.03	4876.61	4927.23	4990.46	5152.95	5199.87	5345.92	5375.15	5396.95	5546.1	5614.87	5725.74	5791.56	5817.55	5878.3	6010.74	6156.03	6222.66	6369.73	6493.28	6622.39	6645.67
Trichosporon_dohaense_CBS_10761T_CBS	3109.84	3156.94	3247.58	3321.14	3366.15	3440.94	3522.68	3562.03	3592.37	3635.83	3656.1	3695.55	3715.49	3770.22	3860.37	3934.77	3957.4	4009.85	4156.15	4221.14	4251.06	4283.11	4315.15	4444.5	4571.15	4690.56	4769.61	4873.41	4926.81	5156.05	5344.61	5373.65	5396.54	5544.07	5614.77	5725.82	5790.52	5872	6009.98	6054.61	6156.18	6194.31	6220.81	6367.88	6492.85	6621.61	6644.65	6732.81	6789.03
Trichosporon_dohaense_CBS_11017_CBS	3076.09	3111.33	3135.39	3157.75	3248.7	3321.04	3442.21	3523.54	3562.96	3596.1	3631.6	3696.41	3718.35	3770.95	3823.06	3860.81	3934.25	3959.04	4010.37	4063.65	4201	4224.4	4251.83	4284.3	4313.96	4374.48	4446.98	4691.83	4770.96	4805.72	4928.77	5153.45	5198.21	5345.96	5374.53	5396.78	5545.72	5614.74	5725.53	5791.75	5877.12	6011.52	6156.66	6223.11	6370.05	6493.91	6622.14	6646.01	6734.31
Trichosporon_dulcitum_CBS_5786_CBS	3094.36	3216.78	3243.42	3273.56	3309.31	3358.21	3432.53	3452.15	3498.6	3532.72	3608.63	3704.45	3775.91	3801.81	3851.67	3919	3954.51	4005.55	4066.64	4117.2	4190.76	4253.49	4314.47	4343.02	4387.21	4475.13	4618.95	4716.51	4923.78	4967.8	5049.68	5094.86	5174.11	5284.97	5346.79	5377.53	5422.1	5488.58	5518.54	5547.82	5765.53	5817.2	6017.81	6128.03	6161.54	6188.87	6332.67	6371.43	6435.12
Trichosporon_dulcitum_CBS_7608_CBS	3094.24	3215.21	3242.95	3271.44	3309.51	3356.26	3402.71	3431.95	3452.9	3499.32	3532.8	3606.13	3704.52	3776.7	3803.33	3849.77	3919.05	3955.1	4005.66	4095.31	4183.19	4253.07	4281.63	4342.67	4385	4475.01	4619.11	4669.85	4714.75	4764.89	4924.62	5049.13	5174.31	5285.05	5345.15	5388.9	5513.58	5547.57	5619.72	5764.71	5815.7	5934.02	6017.53	6096.29	6188.63	6329.66	6371.14	6434.96	6478.14
Trichosporon_faecale_CBS_4828T_CBS	3073.9	3110.33	3238.23	3290.1	3308.03	3352.15	3444.29	3499.05	3524.4	3598.59	3663.59	3705.15	3762.09	3934.65	3999.71	4024.15	4077.05	4096.77	4128.54	4202.78	4227.54	4254.6	4285.2	4440.71	4739.92	4759.94	4811.94	4889.45	4920.68	5084.81	5119.77	5302.31	5396.27	5465.91	5558.17	5626.25	5688.41	5777.84	5841.88	5998.1	6076.81	6119.09	6159.84	6220.98	6261.91	6302.21	6470.14	6616.76	6692.43
Trichosporon_gracile_CBS_5066_CBS	3091.07	3225.05	3273.67	3422.72	3445.7	3489.21	3523.43	3545.2	3564.33	3636.74	3662.23	3739.98	3851.87	3956.64	4100.06	4182.17	4211.93	4249.84	4278.72	4327.38	4369.97	4438.26	4498.73	4599.48	4704.24	4748.79	4776.68	4912.03	4971.42	5114.37	5230.88	5285.16	5329.36	5369.11	5491.2	5623.47	5779.75	5819.63	5971.54	5998.81	6025.3	6179.09	6365.48	6447.92	6545.47	6578.27	6633.03	6705.3	6778.06
Trichosporon_gracile_CBS_6861_CBS	3091.75	3147.7	3226.65	3273.84	3292.47	3392.76	3422.66	3446.06	3487.77	3524.01	3546.12	3636.66	3660.09	3740.63	3850.26	3906.14	3957.6	4016.7	4101.15	4212.36	4277.48	4327.54	4439.35	4498.94	4599.93	4705.24	4750.45	4779.03	4912.86	4973.04	5098.8	5232.25	5285.55	5329.66	5483.91	5623.44	5779.64	5820.06	5971.85	5999.19	6025.56	6054.82	6180.24	6362.02	6448.09	6546.11	6578.35	6627.32	6779.02
Trichosporon_gracile_CBS_7609_CBS	3091.92	3149.13	3226.06	3273.95	3293.02	3392.09	3423.03	3446.05	3523.63	3546.38	3566.03	3636.57	3661.18	3740.82	3837.35	3855.7	3906.18	3955.46	4016.81	4211.29	4242.67	4276.72	4327.73	4440.62	4602.71	4704.57	4749.98	4779.56	4973.24	5099.47	5232.31	5285.32	5320.66	5437.84	5486.9	5622.47	5780.31	5971.54	6026.32	6141.44	6180.24	6362.35	6448	6546.23	6579.65	6627.5	6779.35	6842.6	6921.01
Trichosporon_gracile_CBS_8189T_CBS	3089.79	3139.53	3200.58	3224.47	3272.16	3291.23	3312.83	3393.58	3421.2	3444.09	3484.88	3522.24	3545.38	3634.75	3738.63	3854.17	3904.53	3954.94	3995.03	4207.65	4235.07	4279.46	4326.75	4442.89	4498.56	4599.39	4671.74	4749.25	4779.55	4911.52	4972.14	5097.8	5231.2	5284.82	5327.33	5487.37	5779.6	5819.6	5971.66	5998.38	6024.81	6143.16	6180.1	6238.08	6358.9	6449.04	6546.5	6580.21	6624.48
Trichosporon_inkin_CBS_5585T_CBS	3074.3	3101.94	3247.72	3295.34	3316.55	3332.61	3446.42	3502.76	3601.15	3679.68	3914.04	3932.74	4037.18	4085.1	4127.41	4210.66	4279.69	4604.7	4771.77	4852.89	4921.4	5104.14	5124.54	5239.77	5328.92	5401.79	5482.63	5560.69	5665.49	5737.68	5800.21	5879.41	6013.37	6051.4	6119.41	6180.99	6204.84	6236.02	6297.38	6346.15	6492.43	6587.86	6630.23	6664.32	6702.93	6884.37	6907.85	6963.84	7003.4
Trichosporon_inkin_CBS_7613_CBS	3101.19	3246.91	3317.35	3401.99	3446.18	3501.8	3556.7	3600.56	3636.33	3676.47	3781.53	3826.5	3933.67	4001.9	4037.96	4084.38	4102.01	4150.8	4196.08	4214.24	4281.94	4321.93	4386.09	4770.85	4797.72	4892.53	4921.98	4953.27	5105.28	5239.68	5329.2	5402.36	5481.71	5518.65	5664.74	5701.89	5739.59	5800.89	6014.56	6052.96	6118.83	6180.78	6204.49	6243.25	6491.73	6588.61	6631.11	6696.7	6905.38
Trichosporon_inkin_CBS_7626_CBS	3100.82	3245.25	3316.54	3401.87	3502.1	3555.78	3600.11	3635.71	3681.65	3735.92	3914.05	3934.77	4037.11	4101.4	4127.05	4213.17	4241.24	4280.67	4319.75	4384.48	4607.7	4769.55	4796.22	4893.74	4921.55	4953.85	5239.89	5330.9	5402.16	5481.98	5521.23	5557.4	5594.47	5666.06	5738.92	5800.79	6052.3	6181.3	6203.82	6235.8	6290.5	6440.44	6492.74	6589.89	6629.77	6903.47	7003.13	7028.97	7194.67
Trichosporon_inkin_CBS_7628_CBS	3068.67	3097.99	3122.75	3247.67	3270.66	3313.54	3471.91	3501.42	3600.43	3674.06	3686.28	3752.36	3778.83	3933.18	3977.61	4004.12	4038.13	4127.77	4213.63	4249.03	4283.85	4386.08	4774.13	4799.21	4852.62	4894.69	5179.02	5242.07	5331.6	5404.18	5485.23	5526.34	5553.18	5561.29	5802.2	6160.59	6184.49	6208.04	6240.17	6494.13	6547.15	6592.05	6635.85	7005.92	7160.54	7198.82	7266.16	7345.2	7384.68
Trichosporon_inkin_CBS_7629_CBS	3102.68	3180.57	3246.27	3316.66	3401.61	3445.83	3502.14	3556.03	3599.88	3636.3	3681.51	3825.76	3934.88	4002.67	4037.64	4101.24	4125.47	4213.63	4240.06	4281.14	4319.23	4383.7	4608.31	4770.05	4796.98	4893.83	4954.81	5039.45	5179.57	5277.54	5329.54	5401.89	5481.82	5519.71	5594.74	5664.29	5738.32	5801.37	6014.11	6051.4	6124.76	6153.31	6180.6	6204.63	6239.23	6441.02	6491.03	6589.82	6629.85
Trichosporon_inkin_CBS_7630_CBS	3101.82	3246.64	3316.78	3401.58	3445.82	3501.84	3555.8	3600.3	3672.72	3824.9	3933.14	4037.56	4083.6	4150.41	4194.95	4213.88	4280.16	4322.33	4385.92	4606.33	4771.6	4798.07	4892.91	4921.63	4949.14	5176.84	5239.36	5300.02	5328.98	5401.89	5481.24	5518.92	5664.49	5701.79	5737.87	5800.11	6013.93	6051.79	6118.22	6153.23	6180.61	6203.52	6240.59	6491.33	6587.61	6630.64	6904.76	7002.09	7146.23
Trichosporon_inkin_CBS_7756_CBS	3098.61	3245.18	3291.72	3314.25	3500.2	3598.82	3633.67	3671.66	3692.54	3930.83	3976.44	4034.94	4125.69	4191.74	4211.99	4278.73	4319.37	4681.69	4770.56	4794.02	4853.06	4892.4	5102.08	5174.4	5239.32	5327.58	5400.24	5481.6	5519.55	5560.65	5662.6	5708.95	5798.62	5877.32	6044.8	6113.76	6157.05	6180.76	6203.8	6239.1	6285.85	6492.64	6547.32	6586.91	6631.59	6976.8	7002.23	7196.37	7340.55
Trichosporon_inkin_RVC_08l_VML	3093.19	3109.37	3242.69	3328.65	3380.22	3503.96	3573.82	3591.91	3607.75	3636.23	3698.59	3884.39	3931.88	3953.28	4019.73	4054.86	4126.07	4163.42	4213.11	4238.21	4282.11	4348.89	4409.96	4545.48	4607.33	4710.44	4994.33	5121.09	5183.76	5261.76	5365.4	5408.19	5468.1	5505.86	5537.02	5680.04	5804.53	5874.09	6054	6182.8	6219.1	6241.26	6489.68	6514.5	6607.75	6636.79	6658.42	6704.97	6918.46
Trichosporon_japonicum_CBS_8641T_CBS	3080.12	3110.71	3136.89	3165.96	3239.93	3307.95	3445.46	3464.41	3523.2	3544.45	3600.06	3629.24	3649.37	3708.74	3747.49	3770.47	3911.03	3937.27	3985.46	4258.74	4284.15	4360.33	4629.15	4748.38	4807.11	4913.22	4986.8	5114.7	5368.89	5395.22	5420.84	5519.37	5542.12	5608.78	5681.37	5741.86	5842.65	5880.57	5988.43	6106.24	6157.31	6218.41	6329.78	6477.36	6614.83	6897.59	6945.84	7006.2	7043.5
Trichosporon_jirovecii_CBS_6864T_CBS_	3036.51	3058.08	3079.35	3116.87	3154.33	3181.69	3214.83	3234.79	3289.47	3325.54	3348.04	3439.91	3501.08	3553.76	3662.1	3706.32	3743.41	3781.7	3845.48	4004.89	4051.09	4084.1	4103.5	4155.23	4201.01	4239.41	4280.44	4316.14	4358.43	4418	4513.27	4569.24	4621.46	4674.08	4744.11	4935.25	4962.02	5163.24	5259.96	5356.34	5434.12	5474.07	5527.06	5559.62	5632.43	5718.43	5899.14	5943.13	5989.69
Trichosporon_jirovecii_CBS_6950_CBS	3034.46	3055.79	3079.45	3117.77	3178.07	3214.19	3234.2	3286.09	3351.63	3445.57	3462.28	3547.5	3622.98	3662.78	3706.2	3781.46	3846.55	3954.88	4005.27	4080.94	4103.27	4155.68	4236.82	4280.65	4318.56	4364.48	4515.92	4627.52	4673.22	4742.79	4890.61	4961.51	5090.53	5137.07	5259.44	5355.96	5434.16	5526.65	5560.2	5717	5893.26	5942.97	5992.2	6108.11	6156.69	6233.29	6276.51	6463.12	6565.82
Trichosporon_jirovecii_CBS_8826_CBS	3077.27	3115.41	3139.83	3231.26	3288.21	3349.14	3402.2	3443.48	3461.23	3488.03	3545.11	3658.6	3678.81	3704.01	3776.92	3790.59	3845.88	3859.74	4003.35	4081.25	4103.38	4230.72	4259.16	4279.55	4624.76	4736.2	4817.28	4887.46	4935.81	4959.21	4982.62	5088.21	5159.86	5322.52	5431.37	5447.25	5501.5	5624.13	5744.73	5786.14	5892.54	6003.79	6122.92	6154.08	6189.66	6231.28	6270.85	6458.53	6563.01
Trichosporon_laibachii_CBS_5381_CBS	3078.16	3106.27	3146.31	3216.06	3247.36	3272.25	3298	3319.82	3360.27	3413.81	3443.21	3484.08	3517.65	3537.6	3561.15	3602.18	3653.99	3710.53	3731.63	3805.14	3869.12	3896.07	3922.37	3984.55	4032.85	4105.68	4129.78	4200.4	4230.29	4273.16	4344.3	4398.29	4477.01	4525.55	4617.2	4635.83	4675.73	4711.2	4772.97	4799.84	4826.33	4933.1	5001.36	5050.3	5123.71	5274.7	5359.81	5434.34	5471.73
Trichosporon_laibachii_CBS_5790T_CBS	3079.82	3110.6	3129.68	3181.24	3214.44	3253.07	3279.01	3307.5	3338.11	3358.36	3420.64	3449.23	3470.86	3532.3	3595.72	3615.57	3652.42	3811.31	3847.92	3890.1	3974.71	4229 29	4272.68	4295.46	4327.01	4401.68	4430.56	4638.23	4673.88	4708.44	4856.48	4896.35	5048.85	5102.32	5244.7	5278.45	5315.45	5358.58	5390.43	5445.53	5485.63	5702.09	5776.49	6026.42	6087.6	6157.65	6195.08	6389.14	6433.14
Trichosporon_laibachii_CBS_5791_CBS	3060.96	3079.65	3110.39	3125.56	3147.43	3199.26	3215.9	3252.92	3275.91	3300.04	3323.13	3360.19	3455.63	3473.57	3519.09	3536.61	3601.1	3617.11	3654.97	3676.81	3708.27	3730.32	3803.46	3837.87	3869.59	3960.01	3992.34	4033.04	4106.26	4127.09	4231.45	4272.27	4345.28	4373.3	4395.89	4421.25	4499.83	4521.38	4544.86	4635.89	4677.18	4715.37	4799.84	4824.08	4864.92	4933.88	5001.66	5067.61	5125.6
Trichosporon_laibachii_CBS_8523_CBS	3097.42	3177.76	3216.77	3244.84	3320.72	3368	3394.09	3412.57	3445.9	3532.42	3571.71	3589.56	3618.2	3725.68	3854.04	3910.06	3934.75	4067.91	4095.46	4195.53	4227.31	4273.01	4342.1	4523.93	4690.22	4896.82	4931.38	5077.9	5116.09	5172.42	5277.61	5301.46	5333.86	5387.37	5423.53	5504.3	5675.41	5771.18	5837.33	5963.91	6157.28	6195.23	6227.86	6298.28	6361.84	6433.57	6487.61	6573.91	6603.11
Trichosporon_laibachii_CBS_8900_CBS	3078.56	3089.64	3216.48	3252.07	3279.08	3357.76	3496.99	3533.1	3600.19	3619.8	3645.26	3667.7	3720.96	3782.62	3819.12	3847.2	3891.62	3934.89	4006.91	4111.8	4195.63	4224.07	4270.48	4342.32	4430.92	4515.09	4676.11	4717.29	4897.05	4936.41	5050.68	5102.36	5278.6	5315.37	5360.1	5384.46	5443.58	5472.48	5702.33	5766.77	6007.25	6030.04	6157.55	6195.42	6337.5	6433.55	6560.74	6663.64	6691
Trichosporon_loubieri_CBS_7065T_CBS	3070.1	3104.6	3131.66	3181.99	3208.33	3250.7	3282.57	3381.25	3422.19	3444.79	3486.73	3518.86	3539.92	3604.61	3642.92	3668.99	3737.45	3784.06	3817.33	3863.69	3889.72	3970.48	4140.05	4231.37	4260.82	4400.77	4449.96	4506.78	4663.97	4729.69	4857.7	5191.64	5291.49	5347	5420.1	5472.62	5566.85	5696.8	5734.96	5781.12	5983.66	6016.23	6135.4	6158.11	6301.1	6409.85	6443.77	6569.57	6734.31
Trichosporon_loubieri_CBS_7132_CBS	3133.66	3205.26	3224.41	3380.53	3440.13	3484.39	3518.37	3539.3	3615.29	3644.31	3702.68	3736.01	3777.02	3817.21	3864.86	3916.64	4085	4335.71	4607.29	4726.76	4938.31	4992.49	5023.73	5091.83	5285.71	5347.34	5420.27	5567.07	5651.56	5697	5733.43	5780.59	5808.54	5876.56	5953.03	5983.63	6036.24	6134.96	6159.42	6188.62	6245.47	6409.39	6442.82	6569.45	6737.04	6761.65	6800.99	6865.82	6965.64
Trichosporon_loubieri_CBS_7691_CBS	3142.35	3224.6	3291.72	3321.6	3358.75	3395.3	3444.63	3518.93	3538.23	3597.23	3673.54	3730.83	3818.34	3849.61	3868.3	3924.37	3972.09	4002.67	4026.01	4126.61	4281.16	4349.27	4411.1	4608.87	4729.18	4770.66	4812.18	4864	4938.24	5066.73	5090.49	5285.19	5433.25	5567.28	5662.94	5736.09	5781.26	5803.7	6009.93	6033.68	6094.78	6134.37	6159.99	6190.47	6409.2	6447.62	6760.09	6786.01	6921.47
Trichosporon_loubieri_CBS_7719_CBS	3184.48	3225.57	3284.1	3379.39	3427.64	3445.27	3486	3517.82	3540.65	3602.98	3643.75	3662.25	3735.36	3782.59	3817.68	3863.73	3879.38	3915.85	4027.28	4087.48	4259.85	4337.32	4412.74	4474.17	4658.66	4687.75	4728.29	4857.25	5090.62	5284.83	5395.36	5516.04	5569.07	5600.11	5654.05	5697.81	5779.04	5976.94	6011.8	6040.5	6134.15	6158.84	6297.21	6408.15	6440.05	6454.81	6492.68	6734.2	6759.84
Trichosporon_loubieri_CBS_8265_CBS	3144.58	3224.33	3250.74	3324.21	3381.6	3434.8	3487.09	3518.95	3540.21	3571.05	3612.32	3646.72	3703.87	3863.24	3887.53	3918.89	4084.09	4108.97	4242.97	4338.86	4726.06	4769.75	4937.9	4994.67	5095.27	5184.35	5286.22	5351.5	5418.44	5514.77	5563.63	5652.52	5688.66	5731.59	5779.82	5805.72	5953.15	5983.75	6014.64	6037.69	6134.53	6159.85	6187.73	6297.23	6408.44	6439.91	6455.98	6492.32	6734.68
Trichosporon_loubieri_CBS_9171_CBS	3072.43	3135.82	3154.75	3225.79	3250.2	3298.84	3380.25	3436.07	3486.17	3540.21	3645.02	3665.46	3773.42	3823.24	3865.99	3917.98	3969.73	4002.85	4028.09	4084.88	4278.97	4336.3	4403.76	4515.95	4605.49	4726.55	4937.2	4993.5	5092.33	5229.88	5286.7	5345.82	5561.76	5651.17	5686.95	5734.41	5780.19	6035.95	6134.73	6159.94	6188.51	6294.38	6409.08	6442.24	6489.64	6734.9	6761.12	6864.76	6965.15
Trichosporon_moniliiforme_CBS_2467T_CBS	3065.83	3093.98	3117.75	3141.16	3195.36	3224.58	3316.09	3340.34	3436.42	3501.26	3530.69	3559.48	3606.93	3644.38	3695.16	3737.19	3767.09	3848.84	3879.87	3956.35	4004.58	4060.78	4103.35	4124.39	4217.81	4279.48	4371.27	4405.88	4639.78	4761.6	4892.96	4924.23	4971.61	5031.93	5167.01	5301.53	5455.34	5576.34	5865.59	5925.06	5974.97	6012.37	6074.82	6131.56	6187.1	6234.01	6290.64	6448.94	6479.68
Trichosporon_moniliiforme_CBS_5959_CBS	3091.65	3117.39	3168.71	3194.47	3224.39	3315.3	3530.55	3562.08	3633.08	3711.91	3736.04	3846.94	3956.29	4000.34	4080.69	4109.67	4148.24	4249.93	4278.77	4369.79	4562.94	4638.06	4658.24	4708.96	4744.7	4762.7	4783.48	4847.97	4871.7	4894.75	4921.84	4938.4	4968.43	5029.98	5163.59	5454.02	5510.65	5606.93	5701.13	5862.27	5927.71	5973.94	6016.27	6113.05	6131.08	6182.93	6232.95	6262.7	6290.94
Trichosporon_montevideense_CBS_6721T_CBS	3079.98	3105.61	3183.94	3226.4	3293.96	3313.75	3446.07	3467.95	3496.06	3554.64	3652.87	3723.63	3780.84	3892.4	3920.04	4008.9	4035.79	4095.38	4272.73	4361.97	4526.55	4729.38	4777.12	4815.26	4895.56	4951.3	5126.48	5199.96	5383.49	5520.23	5549.5	5610.13	5673.84	5745.04	5790.11	5880.39	5920	6013.36	6062.22	6158.52	6208.78	6232.41	6337.4	6370.61	6449.5	6495.65	6548.44	6579.55	6625.09
Trichosporon_mucoides_ATCC_204094_THL	3078.19	3118.27	3155.61	3231.78	3251.09	3288.59	3376.7	3430.34	3448.65	3546.55	3587.51	3605.12	3637.37	3689.76	3709.3	3726.03	3765.92	3808.05	3847.69	3887.93	4033.29	4110.54	4154.27	4240.32	4274.43	4307.9	4347.86	4381.2	4395.31	4423.25	4640.29	4724.08	4763.35	4906.54	4949.35	5013.96	5196.19	5441.27	5513.28	5631	5661.28	5837.64	5956.39	5992.15	6106.48	6132.39	6156.09	6190.67	6232.99
Trichosporon_mucoides_DSM_12017_DSM	3117.86	3153.97	3228.73	3287.54	3320.43	3336.39	3448.21	3483.4	3511.51	3547.55	3589.39	3605.01	3640.43	3709.54	3725.72	3810.18	3851.42	3891.07	3911.44	3983.03	3994.95	4082.23	4110.54	4136.31	4152.76	4222.9	4239.98	4265.03	4309.91	4393.46	4431	4725.71	4744.62	4763.34	4789.57	4823.93	4906.84	4947.31	4986.44	5148.88	5337.26	5441.51	5522.22	5565.69	5594.72	5662.23	5956.77	5992.34	6154.29
Trichosporon_mycotoxinivorans_11_0046_01_r_RKB	3067.03	3121.13	3150.05	3199.18	3224.24	3271.76	3318.01	3340.82	3371.24	3392	3442.16	3487.33	3523.7	3577	3701.39	3731.87	3765.44	3800.63	3870.15	3918.62	3967.69	4020.09	4108.53	4136.09	4178.75	4340.91	4538.6	4632.28	4665.5	4700.4	4747.87	4812.23	4937.26	5089.06	5274.15	5375.75	5435.89	5579.23	5795.8	5825.38	5965.01	6030.08	6134.58	6159.05	6198.95	6278.32	6424.34	6449.38	6494.63
Trichosporon_mycotoxinivorans_11_0046_02_m_RKB	3066.72	3117.28	3148.67	3198.53	3224.06	3316.56	3340.54	3392.29	3443.03	3461.33	3484.2	3523.43	3577.95	3604.89	3843.43	3869.53	3967.86	4019.26	4063.51	4108.97	4275.34	4341.15	4418.07	4514.17	4539.5	4630.32	4701.53	4747.89	4810.46	4858.73	4936.65	5088.46	5275.4	5437.07	5501.58	5578.34	5759.41	5795.91	5964.13	6029.38	6134.38	6159.19	6199.19	6279.87	6449.73	6493.98	6547.08	6629.6	6754.85
Trichosporon_ovoides_CBS_5580_CBS	3053.15	3092.78	3110.13	3179.22	3239.5	3338.83	3443.65	3501.96	3514.94	3555.25	3616.04	3665.77	3762.74	3904.32	3936.73	4036.76	4085.01	4099.82	4200.48	4222.03	4247.45	4279.4	4337.01	4355.78	4372.21	4747.94	4774.59	4792.52	4921.43	5151.64	5315.99	5408.46	5473.86	5572.72	5679.4	5737.87	5855.15	6052.56	6149.54	6184.45	6218.3	6246.8	6288.12	6476.46	6592.86	6631.29	6671.67	6700.63	6886.87
Trichosporon_ovoides_CBS_7556T_CBS	3093.67	3110.4	3239.15	3286.65	3312.53	3336.27	3445.39	3463.66	3502.71	3572.37	3594.75	3652.65	3793.7	3831.03	3884.23	3910.56	3933.72	4037.28	4079.83	4098.63	4213.47	4246.86	4281	4362.33	4435.73	4504.98	4679.61	4775.68	4865.54	4922.29	5114.59	5157.22	5319.08	5394.77	5589.44	5625.22	5690.05	5753.41	5822.74	5857.49	6053.84	6142.42	6185.67	6219.11	6250.75	6311.43	6476.75	6614.91	6635.65
Trichosporon_ovoides_CBS_7612_CBS	3034.89	3055.85	3109.74	3123.78	3241.3	3286.87	3315.37	3338.29	3364.95	3429.29	3447.65	3462.26	3550.38	3593.34	3619.7	3662.2	3797.13	3833.28	3910.02	3938.98	3997.92	4037.57	4103.7	4227.41	4249.67	4282.84	4464	4610.88	4749.09	4778.28	4816.08	4882.53	4901.08	4945.93	5027.17	5045.27	5189.43	5245.27	5411.34	5460.32	5517.78	5656.88	5684.87	5711.31	5742.9	5789.6	5858.13	5932.04	6056.67
Trichosporon_ovoides_VML	3073.01	3098.67	3140.57	3173.03	3229.79	3294.39	3322.46	3391.39	3412.34	3426.76	3445.5	3466.59	3524.64	3544.07	3562.51	3639.73	3667.03	3691.81	3709.74	3724.87	3865.71	3893.23	3910.19	3927.66	3965.09	4065.36	4084.67	4110.06	4136.84	4224.7	4239.73	4310.93	4375.36	4489.6	4557.17	4578.56	4611.31	4641.07	4664.54	4723.99	4748.3	5002.03	5113.07	5134.26	5150.1	5197.06	5437.06	5551.89	5569.73
Trichosporon_sp_122_PSB	3030.19	3052.12	3076.35	3116.28	3131.01	3208.97	3260.75	3283.77	3297.33	3322.81	3384.03	3401.11	3411.44	3447.24	3467.29	3486.03	3539.2	3556.62	3566.34	3606.02	3626.73	3655.81	3728.47	3841.37	3866.58	3940.84	3959.87	3981.89	4017.6	4034.13	4055.94	4148.27	4168.07	4193.65	4213.95	4262.88	4294.47	4316.98	4389.93	4410.55	4474.6	4510.75	4538.05	4664.16	4745.91	4785.72	4824.56	4840.04	4919.49
Trichosporon_sp_128_PSB	3064.26	3072.8	3076.65	3102.15	3212.89	3300.39	3340.39	3361.35	3380.94	3401.69	3428.35	3486.91	3487.37	3500.74	3605.81	3628.46	3686.08	3724.09	3737.19	3793.42	3937.51	3965.1	4054.56	4142.14	4264.08	4299	4406.6	4513.3	4543.16	4578.09	4601.46	4628.56	4673.7	4820.11	4844.92	4990.89	5019.07	5032.94	5095.87	5613.52	5624.7	5657.49	5683.72	5945.53	5958.83	6011.24	6045.57	6070.95	6094.29
Trichosporon_tenricola_CBS_8497_R_CBS	3079.37	3119.46	3250	3273.57	3445.65	3463.26	3495.68	3545.55	3574.9	3613.41	3651.62	3726.39	3781.1	3816.43	3850.22	3893.83	3913.87	3973.45	4039.71	4066.46	4088.1	4115.69	4178.58	4212.78	4255.05	4281.56	4341.18	4410.8	4508.29	4541.98	4700.6	4756.63	4813.25	5201.53	5335.81	5364.01	5420.54	5586.53	5644.35	5857.99	5883.79	5942.86	6015.5	6143.82	6237.1	6475.99	6545.38	6887.25	6988.01
Trichosporon_tenricola_CBS_8497_S_CBS	3085.9	3117.6	3180.88	3252.02	3272.25	3381.08	3444.47	3465.87	3494.22	3544.63	3569.3	3611.94	3707.6	3725.67	3764.44	3780.77	3892.89	3971.89	4037.18	4065.37	4084.82	4113.03	4178.68	4211.64	4253.8	4280.18	4337.59	4406.42	4507.1	4539.7	4806.79	5026.64	5124.85	5200.06	5334.98	5418.57	5584.16	5642.06	5857.21	5881.22	5943.49	5974.32	6014.21	6109.89	6142.47	6171.73	6232.45	6286.94	6474.94
Udeniomyces_puniceus_DSM_4657_DSM	3099.36	3117.26	3147.41	3187.31	3219.05	3334.63	3353.41	3433.51	3446.7	3565.58	3619.76	3660.91	3718.19	3736.15	3749.08	3864.25	3897.9	3950.91	4235.69	4261.59	4274.69	4298.23	4323.28	4381.3	4423.49	4435.04	4464.23	4477.64	4500.52	4584.25	4774.84	4840.83	4859.18	5370.42	5383.97	5413.2	5741.95	5809.57	5944.53	5958.33	5980.71	6151.63	6193.33	6229.91	6254.35	6287.84	6338.17	6370.27	6408.7
Wickerhamomyces_anomalus_DSM_6766NT_DSM	3076.91	3269.98	3320.72	3404.17	3430.56	3450.34	3491.69	3614.41	3636.82	3735.11	3769.65	3830.3	3897.27	4000.5	4119.12	4254.11	4281.15	4346.21	4417.92	4611.16	4656.36	4730.63	4890.23	4918.44	4970.24	5196.52	5233.03	5391.35	5420.81	5583.18	5610.64	5654.97	5713.8	5741.79	5992.79	6041.29	6083.19	6157.71	6184.05	6377.04	6535.45	6581.66	6611.85	6643.64	6807.4	6835.71	6862.92	6901.87	6983.14
Wickerhamomyces_anomalus_DSM_70130_BRB	3069.08	3259.78	3311.04	3370.1	3396.29	3420.53	3442.77	3629.39	3713.49	3800.65	3820.23	3996.3	4273.12	4340.08	4371.8	4605.17	4649.53	4702.47	4896.48	4916.97	4965.44	5230.54	5347.47	5417.18	5618.59	5706.32	5769.19	5915.38	5996.66	6042.96	6083.44	6119.18	6156.87	6195.79	6387.51	6514.84	6536.08	6578.01	6644.7	6782.78	6808.23	6863.67	6905.88	6979.03	7272.69	7448.68	7555.98	7652.5	7792.5
Wickerhamomyces_anomalus_DSM_70130_DSM	3079.36	3151.1	3212.19	3249.2	3277.17	3404.62	3450.26	3569.77	3637.03	3703.43	3734.59	3778.52	4116.19	4153.12	4342.41	4392.06	4707.34	4746.15	5108.7	5232.69	5270.59	5318.58	5347.64	5387.42	5464.65	5492.25	5706.62	5749.81	5928.78	6004.34	6042.49	6116.23	6156.56	6190.8	6291.69	6505.89	6536.06	6572.57	6627.66	6643.12	6678.15	6771.13	6807.81	6826.81	6844.54	6862.61	6901.98	6937.06	6976.63
Wickerhamomyces_anomalus_DSM_70260_DSM	3080.17	3094.85	3150.97	3256.1	3269.8	3322.65	3406.3	3432.44	3451.76	3491.22	3639	3670.83	3704.88	3722.05	3740.43	3782.05	3808.45	3828.29	4003.51	4041.76	4279.99	4345.6	4611.55	4654.65	4708.14	4745.15	4895.57	4919.87	4971.66	5195.22	5233.2	5263.3	5346.64	5419.5	5493.75	5709.24	5771.42	5921.01	5993.46	6040.28	6117.88	6157.72	6188.88	6389.8	6511.59	6533.91	6556.49	6644.35	6808.37
Wickerhamomyces_anomalus_DSM_70263_DSM	3070.42	3239.83	3259.75	3311.54	3369.89	3398.62	3442.62	3630.43	3731.69	3768.32	3996.03	4336.61	4605.54	4649.86	4701.83	4739.44	4894.12	4916.85	5111.96	5230.24	5351.35	5409.67	5489.56	5706.43	5769.75	5914.4	6021.71	6043.03	6084.36	6118.98	6156.67	6197.78	6290.14	6383.11	6514.85	6535.97	6644.72	6783.36	6808.29	6863.87	6906.78	6979.15	7105.85	7274.18	7337.73	7441.09	7556.5	7652.37	7950.15
Wickerhamomyces_anomalus_DSM_70783_DSM	3069.65	3139.11	3258.51	3312.7	3340.34	3370.3	3396.71	3422.73	3442.47	3479.72	3630.38	3716.92	3781.06	3804.76	3821.42	3996.89	4016.41	4114.15	4275.49	4342.14	4414.13	4606.04	4650.58	4890.85	4915.74	4964.93	5030.31	5233.83	5416.85	5614.56	5706.33	5916.16	6009.2	6040.28	6083.41	6117.04	6156.69	6193.57	6477.62	6533.15	6579.35	6643.87	6782.05	6808.21	6863.91	6903.05	6979.38	7273.75	7450.59
Wickerhamomyces_anomalus_MY_00164_09_ERL	3081.07	3091.53	3138.84	3169.8	3212.33	3248.08	3271.92	3336.23	3380.97	3409.61	3427.59	3491.66	3548.67	3721.51	3812.16	3829.95	3862.86	4004.24	4030.91	4074.85	4120.24	4343.05	4375.4	4629.52	4653.7	4689.64	4713.14	4794.74	4896.48	4921.25	5220.03	5239.01	5384.02	5422.03	5714.77	5797.46	6006.55	6041.61	6066.33	6123.26	6158.82	6188.26	6291.09	6310.76	6378.43	6536.86	6563.86	6644.45	6808.47
Wickerhamomyces_subpelliculosus_CBS_115_CBS	3018.85	3069.17	3174.15	3193.52	3267.98	3318.7	3381.64	3415.6	3468.3	3559.75	3602.37	3710.94	3745.64	3770.56	3811.39	4019.43	4049.81	4133.24	4260.55	4326.67	4424.61	4443.69	4676.97	4846.17	4908.55	4981.44	5146.52	5212.94	5268.58	5368.93	5700.26	5909.42	5962.23	6002.79	6042.8	6143.4	6513.02	6536.54	6635.27	6811.74	6834.09	6937.57	6968.67	7012.38	7199.15	7226.7	7507.36	7587.89	7624.43
Yarrowia_lipolytica_CBS_2070_CBS	3033.62	3074.45	3132.36	3204.87	3247.16	3312.68	3331.04	3365.75	3489.8	3535.25	3567.1	3634.41	3833	3885.94	3951.09	3993.02	4236.14	4283.8	4316.69	4349.51	4578.46	4687.02	4768.48	4800.04	4943.46	5026.45	5058.98	5181.83	5445.4	5462.65	5715.88	5750.32	5842.41	5873.52	5963.3	5999.2	6030.64	6066.41	6097.35	6147.65	6178.48	6215.26	6249.98	6466.14	6493.59	6616.72	6656.25	6687.24	6729.55
Yarrowia_lipolytica_CBS_599_CBS	3033.03	3048.77	3070.68	3102.67	3138.66	3205.78	3246.6	3307.78	3331.14	3364.56	3400.36	3489.25	3535.77	3633.89	3756.98	3883.7	3986.99	4030.9	4057.65	4112.64	4144.48	4191.05	4236.58	4283.84	4352.31	4399.52	4435.05	4574.45	4598	4683.85	4739.84	4804.41	4868.46	4918.42	4946.83	5028.21	5064.81	5135.35	5316.78	5447.63	5469.47	5651.34	5720.71	5843.21	5872.79	5971.37	5999.62	6066.41	6096.64
Yarrowia_lipolytica_CBS_6124T_CBS	3032.81	3054.34	3085.7	3132.29	3205.74	3245.8	3329.16	3365.2	3400.1	3489.36	3529.63	3601.82	3633.26	3730.17	3758.56	3814.05	3858.9	3884.21	3911.42	3950.85	3994.46	4016.65	4075.24	4344.15	4468.33	4575.2	4662.31	4683.75	4797.54	4865.6	4920.57	4943.71	4979.79	5053.89	5086.69	5108.11	5188.12	5209.42	5243.03	5444.86	5470.88	5717.68	5782.2	5841.73	5874.74	5996.66	6066.01	6096.59	6175.45
Yarrowia_lipolytica_CBS_7133_CBS	3033.93	3048.8	3088.99	3247.87	3327.69	3366.89	3489.44	3531.68	3551.65	3568.37	3634.51	3711.91	3857.53	3960.47	4025.87	4284.04	4307.82	4352.24	4581.63	4687.68	4753.2	4800.09	4869.81	4943.99	4974.69	5003.99	5055.52	5133.2	5317.7	5449	5461.73	5722.03	5844.02	5873.32	5998.26	6067.62	6097.55	6176.94	6213.55	6250.99	6465.5	6494.74	6526.34	6631.54	6657.53	6687.95	6731.54	6759.56	6878.31
Yarrowia_lipolytica_DSM_1345_DSM	3032.26	3108.43	3245.75	3266.3	3312.57	3326.4	3364.09	3382.98	3397.27	3506.08	3534.2	3552.71	3568.48	3755.59	4250.65	4576.99	4676.96	4969.96	5213.1	5246.95	5424.02	5443.34	5460.4	5718.21	5729.42	5839.26	5868.22	5963.1	5996.02	6020.6	6033.27	6062.07	6098.2	6125.11	6140.8	6207.05	6226.57	6301.08	6456.59	6488.73	6526.29	6619.94	6651.51	6685.89	6725.42	6762.76	6784.76	6798.26	6971.11
Yarrowia_lipolytica_DSM_3286_DSM	3031.97	3050.38	3107.42	3245.35	3311.98	3326.12	3363.78	3382.55	3399.72	3486.25	3533.77	3629.79	4330.07	4576.45	4677.64	4689.86	4969.35	5423.26	5443.04	5458.43	5728.72	5865.52	5962.88	5995.22	6020.55	6032.73	6061.62	6097.56	6139.08	6206.91	6238.17	6299.97	6454.94	6488.09	6525.26	6619.36	6651.01	6685.19	6724.92	6762.29	6797.81	6834.65	6869.44	6969.94	7014.84	7067.08	7104.79	7130.38	7168.38
Yarrowia_lipolytica_DSM_70561_DSM	3190.86	3211.82	3238.48	3330.43	3365.09	3505.71	3519.26	3544.12	3729.78	3743.99	3813.58	3932.31	3994.14	4301.08	4336.28	4521.09	4535.52	4577.79	4749.33	4880.38	5109.41	5121.37	5263.32	5441.63	5474.73	5562.36	5605.43	5791.12	5843.12	5883.98	5903.52	5942.36	5963.35	5998	6023.93	6064.71	6089.85	6237.94	6442.89	6477.28	6510.86	6534.58	6590.54	6617.88	6655.82	6688.02	6728.59	6760.68	6792.58
Yarrowia_lipolytica_DSM_70562_DSM	3032.91	3109.04	3150.28	3191.6	3208.65	3226.95	3246.5	3336.08	3353.05	3365.12	3383.41	3509.09	3524.69	3535.72	3551.82	3568.06	3631.81	3670.74	3757.02	3809.05	3901.73	3951.16	4251.27	4577.63	4680.66	4692.99	4796.19	5246.68	5425.72	5446.3	5719.3	5842.96	5870.41	5965.63	5997.1	6024.73	6066.03	6099.43	6145.84	6215.41	6253.62	6302.5	6459.53	6492.85	6526.35	6624.25	6655.65	6688.38	6729.85
Yarrowia_lipolytica_DSM_8218_DSM	3032.04	3207.42	3227.81	3245.46	3264.89	3311.67	3326.5	3363.86	3382.78	3397.54	3486.66	3531.93	3548.81	3566.67	3630.22	3689.06	3755.58	3879.54	3950.39	4576.27	4677.12	4969.64	5424.43	5443.33	5459.99	5715.64	5728.88	5839.14	5865.35	5963.41	5995.4	6020.02	6061.68	6097.38	6138.2	6217.38	6300.82	6455.09	6488.14	6525.51	6619.18	6650.78	6685.3	6724.97	6761.95	6797.43	6856.52	6887.22	6969.84
Yarrowia_lipolytica_VML	3033.4	3053.47	3086.61	3134.07	3245.96	3269.1	3325.93	3344.13	3364.71	3397.51	3425.71	3489.4	3533.19	3549.83	3566.89	3684.74	3710.21	3865.91	3922.13	3977.67	4033.66	4163.26	4333.33	4357.6	4517.9	4580	4796.44	4971.44	4999.21	5053.53	5099.16	5127.89	5177.57	5315.44	5342.94	5445.19	5466.37	5731.9	5760.84	5863.83	5996.91	6025.74	6065.77	6096.1	6175	6204.9	6225.66	6406.41	6489.87
Zygosaccharomyces_bailii_CBS_4691_CBS	3049.68	3091.03	3158.14	3179.7	3203.16	3260.88	3307.33	3396.38	3435.85	3460.74	3521.23	3648.4	3701.16	3719.61	3808.51	3833.2	3966.56	3985.6	4019.18	4078.17	4188.47	4245.31	4273.7	4369.95	4419.66	4445.16	4680.87	4721.7	4775.67	4882.34	5088.22	5153.16	5300.7	5482.95	5544.49	5778.04	5970.07	5999.53	6026.9	6070.49	6079.82	6102.8	6140.76	6200.36	6525.81	6592.23	6618.12	6676	6793.79
Zygosaccharomyces_bailii_DSM_70492_DSM	3108.87	3179.34	3214.28	3294.22	3311.28	3323.58	3364.53	3399.52	3465.06	3657.94	3691.96	3719.67	3734.83	3804.65	3845.45	3863.68	3968.22	3995.57	4023.33	4114.73	4145.44	4166.57	4189.81	4242.76	4275.38	4316.63	4372.63	4432.2	4499.66	4544.96	4587.44	4618.87	4718.78	4773.25	4796.84	5090.42	5152.71	5169.75	5302.32	5369.61	5435.36	5538.56	5560.13	5745.28	5777.94	5998.9	6027.55	6051.17	6104.07
Zygosaccharomyces_bailii_DSM_70834_DSM	3052.65	3064.26	3179.57	3214.51	3312.02	3327.07	3364.53	3399.92	3466.14	3522.29	3659.88	3692.8	3715.95	3804.6	3833.29	3847.25	3863.85	3964.28	4190.49	4243.09	4276.09	4372.76	4432.39	4545.5	4587.58	4619.44	4682.96	4721.25	4773.61	4878.27	5089.72	5153.8	5301.82	5371.68	5518.47	5539.05	5566.64	5745.4	5777.93	5940.72	5968.97	6029.41	6061.39	6104.32	6136.18	6202.46	6589.5	6622.19	6654.48
Zygosaccharomyces_bisporus_CBS_1082_CBS	3037.25	3067.22	3095.21	3142.11	3169.16	3218.51	3284.05	3310.71	3374.62	3438.71	3465.29	3490.22	3523.14	3677.79	3777.77	3801.58	3901.38	3947.37	3977.11	4022.85	4242.97	4265.89	4372.21	4397.31	4430.78	4589.75	4621.76	4696.32	4776.83	4874.25	5085.81	5513.64	5565.7	5597.22	5663.45	5952.33	5986.9	6022.37	6051.23	6094.6	6131.55	6182.79	6562.56	6620.91	6749.74	6883.08	6927.52	7042.53	7072.07
Zygosaccharomyces_bisporus_CBS_702T_CBS	3036.87	3067.3	3094.59	3203.95	3223.29	3311.17	3374.24	3438.79	3465.15	3522.63	3669.75	3778.84	3803.47	3900.85	3979.38	4023.48	4063.22	4129.57	4266.92	4283.41	4376.87	4621.79	4776.39	4874.26	4932.61	5017.68	5086.51	5135.33	5432.99	5514.2	5565.87	5599.09	5666.14	5912.19	5946.72	5983.45	6049.98	6131.83	6167.71	6361.92	6619.88	6748	6882.89	6927.96	7039.09	7066.36	7325.73	7376.09	7454.16
Zygosaccharomyces_bisporus_DSM_70415T_DSM	3065.97	3279.45	3310.99	3336.4	3372.98	3520.9	3673.39	3774.8	3804.63	3976.96	4265.04	4377.07	4431.19	4691.44	4718.87	4776.65	4910.67	4929.4	5012.7	5206.66	5250.85	5430.55	5512.51	5563.55	5661.8	5735.78	5772.75	5964.95	5987	6024.87	6048.15	6104.79	6130.88	6159.02	6375.15	6512.74	6557.91	6621.98	6746.67	6784.3	6930.22	7007.78	7038.7	7076.09	7186.79	7321.96	7502.62	7610.82	7810.35
Zygosaccharomyces_florentinus_DSM_70506T_DSM_	3038.76	3278.71	3443.87	3486	3506.29	3521.61	3660.08	3723.44	3791	4007.38	4047.14	4353.42	4649.7	4705.2	4761.97	4845.01	4909.29	4973.47	5016.3	5213.8	5386.27	5463.03	5493.5	5546.36	5941	6012.78	6053.78	6078.98	6113.61	6150.91	6224.47	6380.24	6534.27	6558.99	6595.49	6680.2	6715.47	6885.07	6923.42	6973.14	7011.55	7055.17	7132.12	7155.69	7290.29	7316.24	7442.74	7581.33	7616.85
Zygosaccharomyces_lentus_CBS_3014_CBS	3034.31	3064.37	3113.41	3148.6	3194.07	3237.29	3310.65	3331.77	3378.38	3493.12	3522.25	3569.72	3672.36	3747.71	3802.54	3877.5	3899.11	3929.95	3985.45	4007.7	4051.19	4143.53	4284.88	4342.21	4385.91	4407.25	4586.48	4627.13	4693.8	4757.3	4792.88	4863.91	4993.43	5056.24	5174.64	5222.29	5351.36	5506.92	5565.94	5702.38	5985.33	6012	6131.48	6220.98	6555.12	6603.64	6626.78	6664.36	6900.53
Zygosaccharomyces_lentus_CBS_8574T_CBS	3065.2	3078.86	3111.73	3162.05	3313.17	3331.5	3522.74	3570.38	3673.15	3748.46	3801.71	3900.42	3987.1	4004.57	4138.14	4283.34	4344.06	4382.35	4407.31	4669.55	4695.79	4757.3	4798.71	4862.8	4927.29	4995.38	5058.05	5214.76	5352.71	5508.54	5564.92	5676.54	5702.6	5977.7	6013.93	6132.29	6174.55	6498.26	6606.65	6629.49	6665.6	6734.72	6905.77	7003.82	7043.78	7092.39	7138.6	7183.5	7237.8
Zygosaccharomyces_microellipsoides_CBS_6143_CBS	3062.78	3082.8	3242.14	3288.63	3308.62	3336.49	3424.12	3483.71	3506.66	3534.47	3645.38	3679.11	3730.2	3768.83	3792.88	4210.88	4282.3	4376.75	4506.58	4526.96	4559.98	4626.14	4680.04	4791.7	4829.69	4907.31	4979.38	5271.14	5519.3	5678.9	5701.44	5975.27	6019.28	6130.97	6165.55	6228.94	6399.38	6579.78	6668.79	6851.38	6922.21	6960.3	7013.98	7067.75	7262.76	7292.86	7320.48	7436.71	7583.02
Zygosaccharomyces_microellipsoides_DSM_6959T_DSM	3061.14	3083.15	3098.68	3199.16	3289.99	3337.84	3418.2	3482.91	3533.22	3553.04	3647.21	3677.2	3791.4	3974.88	4045.68	4203.33	4279.76	4381.58	4446.6	4507.18	4526.5	4565	4638.42	4679.1	4711.36	4795.86	4826.02	4902.08	4968.62	5221.33	5328.3	5516.3	5644.12	5962.86	6029.3	6165.08	6202.22	6399.8	6579.43	6676.91	6837.94	6937.59	6961.91	7006.15	7063.42	7145.78	7215	7261.6	7292.53
Zygosaccharomyces_rouxii_CBS_4356_CBS	3036.87	3078.82	3122.64	3194.8	3225.62	3244.5	3293.59	3313.77	3343.11	3378.35	3431.88	3449.64	3481.15	3498.1	3543.9	3698.28	3775.46	3798.86	3947.79	4006.26	4084.68	4161.73	4238	4277.94	4335.09	4415.98	4628.89	4686.19	4844.45	4871.65	4930.18	5129.05	5161.44	5216.67	5261.87	5547.97	5639.24	5920.75	6006.35	6026.17	6066.69	6129.09	6159.14	6201.5	6493.75	6548.4	6602.58	6628.22	6671.28
Zygosaccharomyces_rouxii_CBS_4631_CBS	3042.05	3078.18	3126.55	3195.36	3212.15	3244.83	3296.17	3313.81	3378.5	3410.84	3432.47	3464.07	3497.95	3519.88	3544.35	3570.94	3673.83	3699.59	3775.94	3798.81	3951.88	3994.58	4044.96	4170.77	4275.36	4309.94	4334.81	4414.63	4620.49	4683.55	4801.61	4872.84	4941.1	5090.08	5132.07	5162.68	5214.2	5549.3	5636.41	5929.11	5985.83	6005.17	6026	6078.93	6131.91	6158.88	6494.18	6602.63	6626.95
Zygosaccharomyces_rouxii_CBS_732T_CBS	3040.09	3082.18	3094.77	3126.73	3198.22	3215.55	3297.6	3315.9	3347.1	3451.43	3500.73	3548.29	3700.77	3799.77	3950.09	4010.43	4086.62	4164.91	4241	4281.49	4310.07	4335.7	4417.57	4474.32	4628.15	4688.3	4845.57	4872.83	4933.66	4963.16	5029.77	5132.54	5217.62	5262.55	5513.15	5550.33	5641.81	5922.49	6027.12	6130.49	6160.4	6198.06	6629.79	6665.52	6697.52	6853.43	6935.91	6997.25	7032.93
Zygosaccharomyces_rouxii_DSM_70535_DSM	3108.81	3246.69	3315.47	3346.53	3451.28	3498.56	3556.74	3616.27	3696.09	3708.9	3797.35	3908.62	3946.72	4004.58	4084.93	4166.76	4335.27	4416.75	4630.92	4688.52	4847.63	4873.47	4932.71	5027.34	5103.64	5215.32	5261.83	5547.47	5627.4	5918.97	6005.39	6028.87	6063.28	6128.73	6216.25	6363.91	6495.66	6630.9	6669.65	6697.38	6900.78	6934.23	6996.01	7031.89	7184.87	7230.14	7307.45	7389.82	7425.44
Zygosaccharomyces_rouxii_DSM_70540_DSM	3079.9	3247.23	3315.9	3347.31	3451.15	3498.8	3696.75	3797.77	3946.57	4077.94	4167.1	4280.29	4335.3	4416.22	4474.45	4688.73	4847	4872.02	4891.37	4938.63	5028.18	5103.67	5215.45	5261.72	5547.17	5639.87	5701	5918.87	6004.97	6029.09	6064.38	6119.67	6159.3	6364.43	6453.04	6494.53	6530.6	6631.45	6669.84	6697.33	6899.89	6933.4	6995.63	7032.02	7184.7	7229.92	7306.89	7388.87	7462.68
[truncated: 75 more columns]
