# Supplementary material for: Detection of Intrinsically Resistant Candida in Mixed Samples by MALDI TOF-MS and a Modified Naïve Bayesian Classifier
Source: Molecules. 2021 Jul 24;26(15):4470. doi: 10.3390/molecules26154470 (PMC8348127; doi:10.3390/molecules26154470)
Supplement: Supplementary file 1 [file molecules-26-04470-s001.zip › sup/!sup D - Characteristic Peaks.xlsx]

## Sheet: Sheet1
Species	Characteristic Peak Interval	Frequency
Candida krusei	3080-3090	17
Candida krusei	3330-3340	17
Candida krusei	3940-3950	17
Candida krusei	4100-4110	16
Candida krusei	4340-4350	16
Candida krusei	3130-3140	15
Candida krusei	6020-6030	15
Candida krusei	7240-7250	15
Candida krusei	4970-4980	14
Candida krusei	6060-6070	14
Candida krusei	8680-8690	14
Candida krusei	3220-3230	13
Candida krusei	3850-3860	13
Candida krusei	3870-3880	13
Candida krusei	4620-4630	13
Candida krusei	5420-5430	13
Candida krusei	3660-3670	12
Candida krusei	3730-3740	12
Candida krusei	5140-5150	12
Candida krusei	5810-5820	12
Candida krusei	5900-5910	12
Candida krusei	6160-6170	12
Candida krusei	3260-3270	11
Candida krusei	3290-3300	11
Candida krusei	3380-3390	11
Candida krusei	6440-6450	11
Candida krusei	6720-6730	11
Candida krusei	6750-6760	11
Candida krusei	3490-3500	10
Candida krusei	3550-3560	10
Candida krusei	3610-3620	10
Candida krusei	3910-3920	10
Candida krusei	4530-4540	10
Candida krusei	4780-4790	10
Candida krusei	3680-3690	9
Candida krusei	3980-3990	9
Candida krusei	4300-4310	9
Candida krusei	4840-4850	9
Candida krusei	4940-4950	9
Candida krusei	5010-5020	9
Candida krusei	6290-6300	9
Candida krusei	6970-6980	9
Candida krusei	7100-7110	9
Candida krusei	7360-7370	9
Candida krusei	3370-3380	8
Candida krusei	4230-4240	8
Candida krusei	6490-6500	8
Candida krusei	7870-7880	8
Candida krusei	3620-3630	7
Candida krusei	3790-3800	7
Candida krusei	3970-3980	7
Candida krusei	4290-4300	7
Candida krusei	4410-4420	7
Candida krusei	4760-4770	7
Candida krusei	4850-4860	7
Candida krusei	5860-5870	7
Candida krusei	6660-6670	7
Candida krusei	6680-6690	7
Candida krusei	7960-7970	7
Candida krusei	3150-3160	6
Candida krusei	3430-3440	6
Candida krusei	3570-3580	6
Candida krusei	4040-4050	6
Candida krusei	4470-4480	6
Candida krusei	4640-4650	6
Candida krusei	4650-4660	6
Candida krusei	5040-5050	6
Candida krusei	5870-5880	6
Candida krusei	6200-6210	6
Candida krusei	6330-6340	6
Candida krusei	6430-6440	6
Candida krusei	6630-6640	6
Candida krusei	6690-6700	6
Candida krusei	6870-6880	6
Candida krusei	7590-7600	6
Candida krusei	8430-8440	6
Candida krusei	11730-11740	6
Candida auris	3240-3250	9
Candida auris	3440-3450	9
Candida auris	4550-4560	9
Candida auris	5080-5090	9
Candida auris	6040-6050	9
Candida auris	6260-6270	9
Candida auris	6660-6670	9
Candida auris	12330-12340	9
Candida auris	3330-3340	8
Candida auris	4850-4860	8
Candida auris	5500-5510	8
Candida auris	6490-6500	8
Candida auris	10150-10160	8
Candida auris	4580-4590	7
Candida auris	6470-6480	7
Candida auris	7610-7620	7
Candida auris	14130-14140	7
Candida auris	3020-3030	6
Candida auris	3200-3210	6
Candida auris	3390-3400	6
Candida auris	3710-3720	6
Candida auris	5150-5160	6
Candida auris	5310-5320	6
Candida auris	6160-6170	6
Candida auris	6540-6550	6
Candida auris	6640-6650	6
Candida auris	6820-6830	6
Candida auris	6890-6900	6
Candida auris	7060-7070	6
Candida auris	7300-7310	6
Candida auris	8760-8770	6
Candida auris	3370-3380	5
Candida auris	3800-3810	5
Candida auris	3980-3990	5
Candida auris	4280-4290	5
Candida auris	4380-4390	5
Candida auris	4990-5000	5
Candida auris	5660-5670	5
Candida auris	6570-6580	5
Candida auris	6700-6710	5
Candida auris	7410-7420	5
Candida auris	7810-7820	5
Candida auris	7960-7970	5
Candida auris	8550-8560	5
Candida auris	9100-9110	5
Candida auris	9610-9620	5
Candida auris	9690-9700	5
Candida auris	11010-11020	5
Candida auris	3350-3360	4
Candida auris	3490-3500	4
Candida auris	3540-3550	4
Candida auris	3620-3630	4
Candida auris	3670-3680	4
Candida auris	3840-3850	4
Candida auris	4670-4680	4
Candida auris	4720-4730	4
Candida auris	5480-5490	4
Candida auris	6000-6010	4
Candida auris	7010-7020	4
Candida auris	7080-7090	4
Candida auris	9660-9670	4
Candida auris	9700-9710	4
Candida auris	11310-11320	4
