# Supplementary material for: Detection of Intrinsically Resistant Candida in Mixed Samples by MALDI TOF-MS and a Modified Naïve Bayesian Classifier
Source: Molecules. 2021 Jul 24;26(15):4470. doi: 10.3390/molecules26154470 (PMC8348127; doi:10.3390/molecules26154470)
Supplement: Supplementary file 1 [file molecules-26-04470-s001.zip › sup/!sup E.R]

#############              Function             #############
Train_Classifier <- function(train,interval,tsh.kru=5,tsh.aur=3){
  # Count the frequency of each interval in Krusei sample 
  loc.kru <- which(train[,2] == "Candida_krusei")
  classify.kru <- matrix(0,nrow = length(loc.kru),ncol = 70)
  for (i in 1:length(loc.kru)) {
    temp <- as.numeric(train[loc.kru[i],-c(1:3,74:83)])
    classify.kru[i,] <- findInterval(temp,interval) # Count the number of times the sample appears in each interval
  }
  classify.kru <- table(classify.kru) # Count the frequency of each interval 
  
  # Count the frequency of each interval in Auris sample 
  loc.aur <- which(train[,2] == "Candida_auris")
  classify.aur <- matrix(0,nrow = length(loc.aur),ncol = 70)
  for (i in 1:length(loc.aur)) {
    temp <- as.numeric(train[loc.aur[i],-c(1:3,74:83)])
    classify.aur[i,] <- findInterval(temp,interval)
  }
  classify.aur <- table(classify.aur)
  
  # Convert data format
  prob.kru <- data.frame(classify.kru)
  prob.aur <- data.frame(classify.aur)
  prob.kru[,1] <- as.numeric(as.character(prob.kru[,1]))
  prob.aur[,1] <- as.numeric(as.character(prob.aur[,1]))
  prob.kru <- prob.kru[which(prob.kru[,2]>tsh.kru),] # Only consider interval whose frequency >= threshold 
  prob.aur <- prob.aur[which(prob.aur[,2]>tsh.aur),]
  
  # Tune the prior probability from Formula 2
  temp <- unique(c(prob.kru[,1],prob.aur[,1]))
  prob <- data.frame(peak = sort(temp),pro_kru = rep(0,length(temp)),pro_aur = rep(0,length(temp)))
  for (i in 1:nrow(prob)) {
    idx.kru <- which(prob.kru[,1] == prob$peak[i])
    idx.aur <- which(prob.aur[,1] == prob$peak[i])
    if(length(idx.kru)!=0){
      prob$pro_kru[i] <- (prob.kru[idx.kru,2]+1)/19
    } else{
      prob$pro_kru[i] <- 1/19
    }
    if(length(idx.aur)!=0){
      prob$pro_aur[i] <- (prob.aur[idx.aur,2]+1)/11
    } else{
      prob$pro_aur[i] <- 1/11
    }
  }
  
  return(prob)
}

Character_Peak <- function(input,interval,prior.prob,tsh.m){
  input.class <-  findInterval(input,interval)
  score.kru <- score.aur <- 1
  num <- 0  
  # Calculate the posterior probability from Formula 1
  for (i in 1:length(input.class)) {
    idx <- which(prior.prob$peak == input.class[i])
    if(length(idx)!=0){
      score.kru <- score.kru * prior.prob$pro_kru[idx]
      score.aur <- score.aur * prior.prob$pro_aur[idx]
      num <- num + 1 
    }
  }
  
  if(num>tsh.m){
    if(score.kru>score.aur){
      message(paste0("The sample contains Krusei, its posterior is: ",score.kru,", the number of matched characteristic peaks is: "),num)
    } else{
      message(paste0("The sample contains Auris, its posterior is: ",score.aur,", the number of matched characteristic peaks is: "),num)
    }
  } else{
    message(paste0("The sample doesn't contain target species, its number of matched characteristic peaks is: ",num))
  }
  
  return(c(score.kru,score.aur,num))
}

#############              Main             #############
library("openxlsx")
interval.MT <- seq(3000,14150,10) 
m.alpha <- 43

#train.dat <- read.csv("D:\\OneDrive - mails.tsinghua.edu.cn\\科研项目\\Genome_evolution\\data\\huizong_20190907.csv",header=FALSE,na.strings = "NA")
#prior <- Train_Classifier(train = train.dat,interval = interval.MT)

prior <- read.csv("D:\\OneDrive - mails.tsinghua.edu.cn\\科研项目\\Genome_evolution\\程序\\prob.csv") # The prior probability from trainging data

# Read MALDI-TOF MS data
micepath <- "D:\\OneDrive - mails.tsinghua.edu.cn\\科研项目\\Genome_evolution\\data\\真菌混合样本Peak List\\Peak List"
micefiles <- list.files(micepath, pattern = "*.xlsx$", full.names = TRUE)
files=list()
for (i in 1:length(micefiles)){
  files[[i]]=read.xlsx(micefiles[[i]],1, startRow = 3,skipEmptyCols=TRUE)
}

file_name = c()
for (i in 1:length(micefiles)) {
  file_name[i] = strsplit(micefiles[i], "/")[[1]][2]
  
}
file_name_short = c()
for (i in 1:length(micefiles)) {
  file_name_short[i] = strsplit(file_name[i], "-")[[1]][1]
  
}

# Classify the sample
result <- Character_Peak(input=as.numeric(files[[1]][,1]),interval=interval.MT,prior.prob=prior,tsh.m=m.alpha)
